# Supplementary material for: Inhibition of Tumor Microenvironment-Driven JAK-STAT Signaling Enhances Response to Arginine Deprivation Therapy in Triple-Negative Breast Cancer
Source: Cells. 2025 Dec 23;15(1):25. doi: 10.3390/cells15010025 (PMC12785028; doi:10.3390/cells15010025)
Supplement: Supplementary file 1 [file cells-15-00025-s001.zip]

Archive with 4 entries (4 files):
- Supp cells-4016445 proof/Cells-4016445 Supplementary Materials.pdf
- Supp cells-4016445 proof/Cells-4016445 Supplementary Methods.pdf
- Supp cells-4016445 proof/Cells-4016445 Tables S1-S.xlsx
- Supp cells-4016445 proof/Cells-4016445 Western blots.pdf
