# Supplementary material for: Inhibition of Tumor Microenvironment-Driven JAK-STAT Signaling Enhances Response to Arginine Deprivation Therapy in Triple-Negative Breast Cancer
Source: Cells. 2025 Dec 23;15(1):25. doi: 10.3390/cells15010025 (PMC12785028; doi:10.3390/cells15010025)
Supplement: Supplementary file 1 [file cells-15-00025-s001.zip › Supp cells-4016445 proof/Cells-4016445 Tables S1-S.xlsx]

## Sheet: Table S1
pathway	NES.KD vs.ctrl	NES.afd vs.ctrl
REACTOME_REGULATION_OF_EXPRESSION_OF_SLITS_AND_ROBOS	2.25314	1.90177
REACTOME_INTERFERON_ALPHA_BETA_SIGNALING	2.24031	2.05684
KEGG_RIBOSOME	2.23267	2.25379
REACTOME_NONSENSE_MEDIATED_DECAY_NMD_INDEPENDENT_OF_THE_EXON_JUNCTION_COMPLEX_EJC	2.21498	2.25057
REACTOME_INTERFERON_SIGNALING	2.1799	2.19448
REACTOME_INTERFERON_GAMMA_SIGNALING	2.17757	2.22633
REACTOME_EUKARYOTIC_TRANSLATION_INITIATION	2.16861	2.16687
REACTOME_METABOLISM_OF_AMINO_ACIDS_AND_DERIVATIVES	2.15819	1.97956
REACTOME_SELENOAMINO_ACID_METABOLISM	2.15439	2.25273
REACTOME_INFLUENZA_INFECTION	2.09043	2.00249
REACTOME_ACTIVATION_OF_NF_KAPPAB_IN_B_CELLS	2.08314	1.55637
REACTOME_NONSENSE_MEDIATED_DECAY_NMD	2.07791	2.11475
REACTOME_SIGNALING_BY_ROBO_RECEPTORS	2.07091	1.81438
REACTOME_DOWNSTREAM_TCR_SIGNALING	2.06683	1.59382
REACTOME_SRP_DEPENDENT_COTRANSLATIONAL_PROTEIN_TARGETING_TO_MEMBRANE	2.02656	2.04631
REACTOME_FCERI_MEDIATED_NF_KB_ACTIVATION	2.02239	1.56251
REACTOME_SENESCENCE_ASSOCIATED_SECRETORY_PHENOTYPE_SASP	2.02155	2.28238
REACTOME_CELLULAR_RESPONSE_TO_HYPOXIA	2.02058	1.64468
REACTOME_TCR_SIGNALING	1.99731	1.52743
KEGG_ANTIGEN_PROCESSING_AND_PRESENTATION	1.99326	1.79624
REACTOME_INTERLEUKIN_1_FAMILY_SIGNALING	1.98971	1.48769
REACTOME_RRNA_PROCESSING_IN_THE_NUCLEUS_AND_CYTOSOL	1.96362	1.76399
REACTOME_INTERLEUKIN_1_SIGNALING	1.95166	1.55243
REACTOME_TRANSLATION	1.94646	1.38191
REACTOME_RRNA_PROCESSING	1.94386	1.75232
REACTOME_DOWNSTREAM_SIGNALING_EVENTS_OF_B_CELL_RECEPTOR_BCR	1.9058	1.55056
REACTOME_INFECTIOUS_DISEASE	1.89268	1.63096
REACTOME_CLEC7A_DECTIN_1_SIGNALING	1.89105	1.57427
REACTOME_PINK_PARKIN_MEDIATED_MITOPHAGY	1.88731	2.00794
REACTOME_CELLULAR_RESPONSES_TO_EXTERNAL_STIMULI	1.8511	1.69914
REACTOME_TRANSCRIPTIONAL_REGULATION_OF_GRANULOPOIESIS	1.82517	1.92851
REACTOME_CHEMOKINE_RECEPTORS_BIND_CHEMOKINES	1.81404	1.85967
REACTOME_SIGNALING_BY_THE_B_CELL_RECEPTOR_BCR	1.80968	1.4707
REACTOME_MITOPHAGY	1.80899	1.96941
REACTOME_C_TYPE_LECTIN_RECEPTORS_CLRS	1.79306	1.50811
REACTOME_FC_EPSILON_RECEPTOR_FCERI_SIGNALING	1.79261	1.61536
REACTOME_CELLULAR_RESPONSES_TO_STRESS	1.78721	1.6934
KEGG_FRUCTOSE_AND_MANNOSE_METABOLISM	1.7619	1.90478
REACTOME_TRANSLESION_SYNTHESIS_BY_POLH	1.7429	1.91299
REACTOME_TRANSLESION_SYNTHESIS_BY_POLK	1.73588	1.9136
REACTOME_TRANSCRIPTIONAL_REGULATION_OF_WHITE_ADIPOCYTE_DIFFERENTIATION	1.72584	1.74888
KEGG_LEISHMANIA_INFECTION	1.71533	2.07661
KEGG_TOLL_LIKE_RECEPTOR_SIGNALING_PATHWAY	1.69431	1.76571
REACTOME_ACTIVATION_OF_THE_MRNA_UPON_BINDING_OF_THE_CAP_BINDING_COMPLEX_AND_EIFS_AND_SUBSEQUENT_BINDING_TO_43S	1.6885	1.63044
REACTOME_TERMINATION_OF_TRANSLESION_DNA_SYNTHESIS	1.67852	1.68869
REACTOME_TRANSCRIPTIONAL_REGULATION_BY_RUNX2	1.6773	1.54167
REACTOME_CELLULAR_SENESCENCE	1.66851	2.18054
REACTOME_DDX58_IFIH1_MEDIATED_INDUCTION_OF_INTERFERON_ALPHA_BETA	1.65525	1.83205
REACTOME_CYTOKINE_SIGNALING_IN_IMMUNE_SYSTEM	1.65509	1.91872
REACTOME_CLASS_A_1_RHODOPSIN_LIKE_RECEPTORS	1.65338	2.02408
REACTOME_TRAF6_MEDIATED_IRF7_ACTIVATION_IN_TLR7_8_OR_9_SIGNALING	1.65173	1.94609
KEGG_GLYCOLYSIS_GLUCONEOGENESIS	1.65148	1.94682
KEGG_GALACTOSE_METABOLISM	1.63618	1.70032
REACTOME_BUDDING_AND_MATURATION_OF_HIV_VIRION	1.63447	1.96062
REACTOME_TRANSLESION_SYNTHESIS_BY_Y_FAMILY_DNA_POLYMERASES_BYPASSES_LESIONS_ON_DNA_TEMPLATE	1.63329	1.63322
REACTOME_PEPTIDE_LIGAND_BINDING_RECEPTORS	1.6313	2.02034
REACTOME_GLYCOGEN_SYNTHESIS	1.59508	2.0346
REACTOME_MACROAUTOPHAGY	1.58895	1.5875
REACTOME_RESPONSE_TO_METAL_IONS	1.56874	1.62209
REACTOME_AXON_GUIDANCE	1.53569	1.65345
KEGG_CHEMOKINE_SIGNALING_PATHWAY	1.4904	1.65178
REACTOME_INTRACELLULAR_SIGNALING_BY_SECOND_MESSENGERS	1.47899	1.42792
REACTOME_DEVELOPMENTAL_BIOLOGY	1.40575	1.69029
REACTOME_DISEASE	1.35585	1.40976
REACTOME_METALLOTHIONEINS_BIND_METALS	1.33448	1.33228
REACTOME_SIGNALING_BY_INTERLEUKINS	1.29215	1.78305
REACTOME_INNATE_IMMUNE_SYSTEM	1.24077	1.38885
REACTOME_TERMINAL_PATHWAY_OF_COMPLEMENT	-1.33029	1.33064
REACTOME_CHYLOMICRON_REMODELING	-1.33247	-1.33303
REACTOME_CHYLOMICRON_CLEARANCE	-1.46877	-1.49938
KEGG_PATHWAYS_IN_CANCER	-1.47214	1.40538
REACTOME_ARYL_HYDROCARBON_RECEPTOR_SIGNALLING	-1.51817	-1.55329
KEGG_LEUKOCYTE_TRANSENDOTHELIAL_MIGRATION	-1.55231	1.64732
KEGG_ALZHEIMERS_DISEASE	-1.57103	-2.33319
REACTOME_METABOLISM_OF_FAT_SOLUBLE_VITAMINS	-1.58715	-1.66265
REACTOME_VISUAL_PHOTOTRANSDUCTION	-1.59407	-1.62054
REACTOME_PLASMA_LIPOPROTEIN_CLEARANCE	-1.59869	-1.67836
REACTOME_RUNX1_REGULATES_TRANSCRIPTION_OF_GENES_INVOLVED_IN_DIFFERENTIATION_OF_MYELOID_CELLS	-1.60707	1.5986
REACTOME_CHYLOMICRON_ASSEMBLY	-1.61919	-1.51032
REACTOME_SIGNALING_BY_RECEPTOR_TYROSINE_KINASES	-1.73549	1.33792
REACTOME_PLASMA_LIPOPROTEIN_ASSEMBLY_REMODELING_AND_CLEARANCE	-1.74314	-1.54063
REACTOME_ACTIVATION_OF_MATRIX_METALLOPROTEINASES	-1.7598	1.87023
REACTOME_PLASMA_LIPOPROTEIN_ASSEMBLY	-1.78498	-1.59005
REACTOME_COLLAGEN_DEGRADATION	-1.93179	1.58777
REACTOME_CELL_CELL_COMMUNICATION	-2.01207	1.54644
REACTOME_CELL_JUNCTION_ORGANIZATION	-2.15628	1.62379

## Sheet: Table S2
goi	gene	pathway	rho	p_val	fdr
ASS1	IL10RB	KEGG_JAK_STAT_SIGNALING_PATHWAY	0.35511	5.98e-05	0.00426429
ASS1	HLA-E	REACTOME_INTERFERON_GAMMA_SIGNALING	0.344769	0.00010073	0.00426429
ASS1	HLA-F	REACTOME_INTERFERON_GAMMA_SIGNALING	0.363509	3.86e-05	0.00426429
ASS1	HLA-G	REACTOME_INTERFERON_GAMMA_SIGNALING	0.35001	7.75e-05	0.00426429
ASS1	HLA-H	REACTOME_INTERFERON_GAMMA_SIGNALING	0.345238	9.84e-05	0.00426429
ASS1	PML	REACTOME_INTERFERON_GAMMA_SIGNALING	0.365546	3.47e-05	0.00426429
ASS1	ICAM1	REACTOME_INTERFERON_GAMMA_SIGNALING	0.33813	0.00013945	0.00505987
ASS1	TSLP	KEGG_JAK_STAT_SIGNALING_PATHWAY	-0.319956	0.00032744	0.0101048
ASS1	TRIM29	REACTOME_INTERFERON_GAMMA_SIGNALING	0.317986	0.00035804	0.0101048
ASS1	PRLR	KEGG_JAK_STAT_SIGNALING_PATHWAY	-0.308541	0.00054497	0.0125207
ASS1	HLA-B	REACTOME_INTERFERON_GAMMA_SIGNALING	0.309275	0.00052773	0.0125207
ASS1	TRIM45	REACTOME_INTERFERON_GAMMA_SIGNALING	-0.306661	0.00059153	0.0125207
ASS1	IRF1	REACTOME_INTERFERON_GAMMA_SIGNALING	0.304101	0.00066079	0.0128396
ASS1	TRIM10	REACTOME_INTERFERON_GAMMA_SIGNALING	0.301733	0.00073143	0.0128396
ASS1	activity	REACTOME_INTERFERON_GAMMA_SIGNALING	0.300889	0.00075824	0.0128396
ASS1	HLA-A	REACTOME_INTERFERON_GAMMA_SIGNALING	0.295107	0.00096749	0.015359
ASS1	GBP1	REACTOME_INTERFERON_GAMMA_SIGNALING	0.292975	0.00105712	0.0157946
ASS1	IRF5	REACTOME_INTERFERON_GAMMA_SIGNALING	0.291493	0.00112379	0.0158579
ASS1	all	REACTOME_INTERFERON_GAMMA_SIGNALING	0.289773	0.00120604	0.0161229
ASS1	B2M	REACTOME_INTERFERON_GAMMA_SIGNALING	0.283055	0.00158245	0.0200971
ASS1	FCGR1A	REACTOME_INTERFERON_GAMMA_SIGNALING	0.279199	0.00184395	0.022303
ASS1	CIITA	REACTOME_INTERFERON_GAMMA_SIGNALING	0.276824	0.0020239	0.0227625
ASS1	HLA-C	REACTOME_INTERFERON_GAMMA_SIGNALING	0.276356	0.00206117	0.0227625
ASS1	IFI30	REACTOME_INTERFERON_GAMMA_SIGNALING	0.272128	0.00242742	0.0249222
ASS1	OAS1	REACTOME_INTERFERON_GAMMA_SIGNALING	0.271855	0.00245298	0.0249222
ASS1	TRIM21	REACTOME_INTERFERON_GAMMA_SIGNALING	0.270643	0.00256936	0.0251006
ASS1	GBP4	REACTOME_INTERFERON_GAMMA_SIGNALING	0.259143	0.00394816	0.0371419
ASS1	GBP5	REACTOME_INTERFERON_GAMMA_SIGNALING	0.255459	0.00451315	0.0406773
ASS1	OASL	REACTOME_INTERFERON_GAMMA_SIGNALING	0.254664	0.00464426	0.0406773
ASS1	IL15RA	KEGG_JAK_STAT_SIGNALING_PATHWAY	0.250232	0.00543899	0.0448384
ASS1	TPO	KEGG_JAK_STAT_SIGNALING_PATHWAY	-0.249362	0.00560839	0.0448384
ASS1	OAS3	REACTOME_INTERFERON_GAMMA_SIGNALING	0.249158	0.00564893	0.0448384
ASS1	HLA-DRB1	REACTOME_INTERFERON_GAMMA_SIGNALING	0.240985	0.00749757	0.0577086
ASS1	STAT1	KEGG_JAK_STAT_SIGNALING_PATHWAY	0.236191	0.00881569	0.0621996
ASS1	OAS2	REACTOME_INTERFERON_GAMMA_SIGNALING	0.237599	0.00840888	0.0621996
ASS1	STAT1	REACTOME_INTERFERON_GAMMA_SIGNALING	0.236191	0.00881569	0.0621996
ASS1	HLA-DRA	REACTOME_INTERFERON_GAMMA_SIGNALING	0.224261	0.0130185	0.0893699
ASS1	IL13RA2	KEGG_JAK_STAT_SIGNALING_PATHWAY	-0.220199	0.0148043	0.089531
ASS1	IL4R	KEGG_JAK_STAT_SIGNALING_PATHWAY	0.220458	0.0146842	0.089531
ASS1	HLA-DPB1	REACTOME_INTERFERON_GAMMA_SIGNALING	0.223042	0.0135336	0.089531
ASS1	IRF7	REACTOME_INTERFERON_GAMMA_SIGNALING	0.220427	0.0146985	0.089531
ASS1	PTPN2	REACTOME_INTERFERON_GAMMA_SIGNALING	0.221883	0.0140397	0.089531
ASS1	OSMR	KEGG_JAK_STAT_SIGNALING_PATHWAY	0.219374	0.0151919	0.089738
ASS1	MT2A	REACTOME_INTERFERON_GAMMA_SIGNALING	0.215904	0.0169203	0.0976765
ASS1	HLA-DQB1	REACTOME_INTERFERON_GAMMA_SIGNALING	0.214318	0.0177657	0.100277
ASS1	IFNG	KEGG_JAK_STAT_SIGNALING_PATHWAY	0.21191	0.0191189	0.101171
ASS1	HLA-DPA1	REACTOME_INTERFERON_GAMMA_SIGNALING	0.213066	0.0184587	0.101171
ASS1	IFNG	REACTOME_INTERFERON_GAMMA_SIGNALING	0.21191	0.0191189	0.101171
ASS1	GBP2	REACTOME_INTERFERON_GAMMA_SIGNALING	0.211156	0.0195604	0.101394
ASS1	CSF2	KEGG_JAK_STAT_SIGNALING_PATHWAY	0.209497	0.020563	0.102929
ASS1	OSM	KEGG_JAK_STAT_SIGNALING_PATHWAY	0.208449	0.021219	0.102929
ASS1	SOCS3	KEGG_JAK_STAT_SIGNALING_PATHWAY	0.208044	0.0214773	0.102929
ASS1	SOCS3	REACTOME_INTERFERON_GAMMA_SIGNALING	0.208044	0.0214773	0.102929
ASS1	IFNB1	KEGG_JAK_STAT_SIGNALING_PATHWAY	0.206766	0.0223104	0.104941
ASS1	BCL2L1	KEGG_JAK_STAT_SIGNALING_PATHWAY	0.198883	0.0280839	0.122988
ASS1	IFNL2	KEGG_JAK_STAT_SIGNALING_PATHWAY	0.199834	0.027326	0.122988
ASS1	HLA-DQA1	REACTOME_INTERFERON_GAMMA_SIGNALING	0.199408	0.0276632	0.122988
ASS1	TRIM14	REACTOME_INTERFERON_GAMMA_SIGNALING	0.199297	0.0277522	0.122988
ASS1	LIF	KEGG_JAK_STAT_SIGNALING_PATHWAY	0.196462	0.0300946	0.127401
ASS1	TRIM22	REACTOME_INTERFERON_GAMMA_SIGNALING	0.196669	0.0299184	0.127401
ASS1	TRIM31	REACTOME_INTERFERON_GAMMA_SIGNALING	0.195111	0.0312694	0.130204
ASS1	IL12RB1	KEGG_JAK_STAT_SIGNALING_PATHWAY	0.193588	0.0326393	0.132643
ASS1	JAK3	KEGG_JAK_STAT_SIGNALING_PATHWAY	0.193305	0.0328998	0.132643
ASS1	IL11	KEGG_JAK_STAT_SIGNALING_PATHWAY	0.190777	0.0353012	0.140102
ASS1	IFNL1	KEGG_JAK_STAT_SIGNALING_PATHWAY	0.189804	0.0362645	0.141326
ASS1	STAT5B	KEGG_JAK_STAT_SIGNALING_PATHWAY	-0.189312	0.0367602	0.141326
ASS1	HLA-DQB2	REACTOME_INTERFERON_GAMMA_SIGNALING	0.188803	0.037279	0.141326
ASS1	PTAFR	REACTOME_INTERFERON_GAMMA_SIGNALING	0.188072	0.0380336	0.142067
ASS1	SPRY1	KEGG_JAK_STAT_SIGNALING_PATHWAY	-0.185962	0.0402865	0.148301
ASS1	IRF3	REACTOME_INTERFERON_GAMMA_SIGNALING	0.183419	0.0431494	0.156571
ASS1	IL20RB	KEGG_JAK_STAT_SIGNALING_PATHWAY	0.182758	0.0439203	0.157123
ASS1	IFNA17	KEGG_JAK_STAT_SIGNALING_PATHWAY	0.181212	0.0457696	0.161465
ASS1	IL19	KEGG_JAK_STAT_SIGNALING_PATHWAY	0.179087	0.0484158	0.161811
ASS1	IL22RA1	KEGG_JAK_STAT_SIGNALING_PATHWAY	0.179336	0.0480991	0.161811
ASS1	JAK2	KEGG_JAK_STAT_SIGNALING_PATHWAY	0.179435	0.0479731	0.161811
ASS1	JAK2	REACTOME_INTERFERON_GAMMA_SIGNALING	0.179435	0.0479731	0.161811
ASS1	PIK3CB	KEGG_JAK_STAT_SIGNALING_PATHWAY	0.178568	0.049081	0.161903
ASS1	IRF9	KEGG_JAK_STAT_SIGNALING_PATHWAY	0.176572	0.0517107	0.16626
ASS1	IRF9	REACTOME_INTERFERON_GAMMA_SIGNALING	0.176572	0.0517107	0.16626
ASS1	TRIM26	REACTOME_INTERFERON_GAMMA_SIGNALING	0.175808	0.052747	0.167472
ASS1	IL7	KEGG_JAK_STAT_SIGNALING_PATHWAY	0.174604	0.0544151	0.170635
ASS1	STAM	KEGG_JAK_STAT_SIGNALING_PATHWAY	-0.172347	0.057661	0.173566
ASS1	CAMK2G	REACTOME_INTERFERON_GAMMA_SIGNALING	0.172598	0.0572927	0.173566
ASS1	HLA-DQA2	REACTOME_INTERFERON_GAMMA_SIGNALING	0.172636	0.0572367	0.173566
ASS1	SP100	REACTOME_INTERFERON_GAMMA_SIGNALING	0.172061	0.0580832	0.173566
ASS1	IL2RG	KEGG_JAK_STAT_SIGNALING_PATHWAY	0.170204	0.0608877	0.179831
ASS1	STAT2	KEGG_JAK_STAT_SIGNALING_PATHWAY	0.167441	0.0652642	0.190541
ASS1	IFNE	KEGG_JAK_STAT_SIGNALING_PATHWAY	0.163597	0.0717758	0.207171
ASS1	CCND3	KEGG_JAK_STAT_SIGNALING_PATHWAY	0.162686	0.0733935	0.209304
ASS1	IL15	KEGG_JAK_STAT_SIGNALING_PATHWAY	0.161767	0.0750562	0.209304
ASS1	PIM1	KEGG_JAK_STAT_SIGNALING_PATHWAY	0.161355	0.0758108	0.209304
ASS1	activity	KEGG_JAK_STAT_SIGNALING_PATHWAY	0.161559	0.0754357	0.209304
ASS1	HLA-DRB5	REACTOME_INTERFERON_GAMMA_SIGNALING	0.160168	0.0780189	0.213084
ASS1	PTPN6	KEGG_JAK_STAT_SIGNALING_PATHWAY	0.1558	0.0865965	0.231532
ASS1	PTPN6	REACTOME_INTERFERON_GAMMA_SIGNALING	0.1558	0.0865965	0.231532
ASS1	IL12A	KEGG_JAK_STAT_SIGNALING_PATHWAY	0.154487	0.0893173	0.236319
ASS1	IL2RB	KEGG_JAK_STAT_SIGNALING_PATHWAY	0.152752	0.0930143	0.243563
ASS1	CSF2RB	KEGG_JAK_STAT_SIGNALING_PATHWAY	0.152071	0.0945	0.244929
ASS1	CAMK2A	REACTOME_INTERFERON_GAMMA_SIGNALING	0.150869	0.0971648	0.246799
ASS1	GBP6	REACTOME_INTERFERON_GAMMA_SIGNALING	0.151009	0.0968508	0.246799
ASS1	LEPR	KEGG_JAK_STAT_SIGNALING_PATHWAY	0.150075	0.098958	0.248865
ASS1	IRF8	REACTOME_INTERFERON_GAMMA_SIGNALING	0.148295	0.103072	0.25667
ASS1	CSH1	KEGG_JAK_STAT_SIGNALING_PATHWAY	-0.144638	0.111946	0.26719
ASS1	IL10	KEGG_JAK_STAT_SIGNALING_PATHWAY	0.143979	0.113609	0.26719
ASS1	IL21R	KEGG_JAK_STAT_SIGNALING_PATHWAY	0.144291	0.112818	0.26719
ASS1	IL7R	KEGG_JAK_STAT_SIGNALING_PATHWAY	0.144598	0.112048	0.26719
ASS1	PIAS3	KEGG_JAK_STAT_SIGNALING_PATHWAY	-0.144634	0.111956	0.26719
ASS1	GBP3	REACTOME_INTERFERON_GAMMA_SIGNALING	0.145426	0.109987	0.26719
ASS1	SOCS1	KEGG_JAK_STAT_SIGNALING_PATHWAY	0.13876	0.127445	0.294282
ASS1	SOCS1	REACTOME_INTERFERON_GAMMA_SIGNALING	0.13876	0.127445	0.294282
ASS1	IL13	KEGG_JAK_STAT_SIGNALING_PATHWAY	0.137067	0.1322	0.302513
ASS1	CBLB	KEGG_JAK_STAT_SIGNALING_PATHWAY	-0.133925	0.141385	0.30522
ASS1	IFNA7	KEGG_JAK_STAT_SIGNALING_PATHWAY	0.133609	0.142333	0.30522
ASS1	IFNAR2	KEGG_JAK_STAT_SIGNALING_PATHWAY	0.133636	0.142252	0.30522
ASS1	IL5RA	KEGG_JAK_STAT_SIGNALING_PATHWAY	-0.135688	0.136172	0.30522
ASS1	IL6	KEGG_JAK_STAT_SIGNALING_PATHWAY	0.13339	0.142997	0.30522
ASS1	IL6R	KEGG_JAK_STAT_SIGNALING_PATHWAY	0.13374	0.141939	0.30522
ASS1	all	KEGG_JAK_STAT_SIGNALING_PATHWAY	0.13548	0.13678	0.30522
ASS1	VCAM1	REACTOME_INTERFERON_GAMMA_SIGNALING	0.134089	0.140893	0.30522
ASS1	CBLC	KEGG_JAK_STAT_SIGNALING_PATHWAY	0.132017	0.147193	0.310165
ASS1	CD44	REACTOME_INTERFERON_GAMMA_SIGNALING	-0.131835	0.147756	0.310165
ASS1	SPRY2	KEGG_JAK_STAT_SIGNALING_PATHWAY	-0.131133	0.149945	0.312181
ASS1	CNTFR	KEGG_JAK_STAT_SIGNALING_PATHWAY	0.127222	0.162585	0.335745
ASS1	IFNA6	KEGG_JAK_STAT_SIGNALING_PATHWAY	-0.125035	0.169993	0.34821
ASS1	IFNAR1	KEGG_JAK_STAT_SIGNALING_PATHWAY	0.124087	0.17328	0.350614
ASS1	TRIM48	REACTOME_INTERFERON_GAMMA_SIGNALING	-0.123902	0.173926	0.350614
ASS1	AKT3	KEGG_JAK_STAT_SIGNALING_PATHWAY	0.118926	0.191997	0.381223
ASS1	TRIM5	REACTOME_INTERFERON_GAMMA_SIGNALING	0.118895	0.192113	0.381223
ASS1	IL5	KEGG_JAK_STAT_SIGNALING_PATHWAY	-0.118278	0.194448	0.382867
ASS1	STAT3	KEGG_JAK_STAT_SIGNALING_PATHWAY	0.117507	0.197391	0.385672
ASS1	IL2RA	KEGG_JAK_STAT_SIGNALING_PATHWAY	0.116672	0.200617	0.388983
ASS1	PIAS4	KEGG_JAK_STAT_SIGNALING_PATHWAY	-0.115446	0.205423	0.389383
ASS1	SPRED2	KEGG_JAK_STAT_SIGNALING_PATHWAY	-0.115449	0.205411	0.389383
ASS1	STAT4	KEGG_JAK_STAT_SIGNALING_PATHWAY	0.115519	0.205134	0.389383
ASS1	IFNL3	KEGG_JAK_STAT_SIGNALING_PATHWAY	0.114915	0.20753	0.390463
ASS1	EPOR	KEGG_JAK_STAT_SIGNALING_PATHWAY	-0.114069	0.210918	0.391045
ASS1	IL10RA	KEGG_JAK_STAT_SIGNALING_PATHWAY	0.114386	0.209644	0.391045
ASS1	IFNA8	KEGG_JAK_STAT_SIGNALING_PATHWAY	0.110137	0.22718	0.408264
ASS1	IL22	KEGG_JAK_STAT_SIGNALING_PATHWAY	0.110293	0.226516	0.408264
ASS1	PTPN11	KEGG_JAK_STAT_SIGNALING_PATHWAY	0.109887	0.228242	0.408264
ASS1	IRF2	REACTOME_INTERFERON_GAMMA_SIGNALING	0.11038	0.226151	0.408264
ASS1	PTPN11	REACTOME_INTERFERON_GAMMA_SIGNALING	0.109887	0.228242	0.408264
ASS1	CCND1	KEGG_JAK_STAT_SIGNALING_PATHWAY	0.102865	0.25954	0.4578
ASS1	TRIM25	REACTOME_INTERFERON_GAMMA_SIGNALING	0.103042	0.258716	0.4578
ASS1	IFNA1	KEGG_JAK_STAT_SIGNALING_PATHWAY	-0.0989025	0.278441	0.484412
ASS1	TRIM8	REACTOME_INTERFERON_GAMMA_SIGNALING	0.0991805	0.277086	0.484412
ASS1	CSF2RA	KEGG_JAK_STAT_SIGNALING_PATHWAY	0.0962066	0.291817	0.50122
ASS1	YBX1	REACTOME_INTERFERON_GAMMA_SIGNALING	0.0961604	0.29205	0.50122
ASS1	IFNA13	KEGG_JAK_STAT_SIGNALING_PATHWAY	0.0933487	0.306454	0.518945
ASS1	SOS1	KEGG_JAK_STAT_SIGNALING_PATHWAY	0.0933469	0.306463	0.518945
ASS1	IL3RA	KEGG_JAK_STAT_SIGNALING_PATHWAY	0.0925297	0.310736	0.522695
ASS1	TRIM62	REACTOME_INTERFERON_GAMMA_SIGNALING	-0.0913035	0.317219	0.530089
ASS1	PRKCD	REACTOME_INTERFERON_GAMMA_SIGNALING	0.0897826	0.325381	0.540175
ASS1	CSF3R	KEGG_JAK_STAT_SIGNALING_PATHWAY	0.0889237	0.330049	0.544367
ASS1	IFNA2	KEGG_JAK_STAT_SIGNALING_PATHWAY	-0.0879498	0.335395	0.546091
ASS1	SOCS2	KEGG_JAK_STAT_SIGNALING_PATHWAY	-0.0883122	0.333399	0.546091
ASS1	IL20RA	KEGG_JAK_STAT_SIGNALING_PATHWAY	-0.0872239	0.339414	0.549116
ASS1	IL23A	KEGG_JAK_STAT_SIGNALING_PATHWAY	0.0850284	0.351756	0.565481
ASS1	PIK3CD	KEGG_JAK_STAT_SIGNALING_PATHWAY	0.0833361	0.361458	0.577424
ASS1	IFNLR1	KEGG_JAK_STAT_SIGNALING_PATHWAY	-0.0825842	0.365822	0.580742
ASS1	CNTF	KEGG_JAK_STAT_SIGNALING_PATHWAY	-0.0814817	0.372278	0.58732
ASS1	IL9R	KEGG_JAK_STAT_SIGNALING_PATHWAY	0.0787374	0.388649	0.609364
ASS1	IL21	KEGG_JAK_STAT_SIGNALING_PATHWAY	0.0771628	0.398235	0.620563
ASS1	SOS2	KEGG_JAK_STAT_SIGNALING_PATHWAY	-0.0761487	0.404483	0.626455
ASS1	IFNA14	KEGG_JAK_STAT_SIGNALING_PATHWAY	0.0734986	0.421079	0.644302
ASS1	SPRY3	KEGG_JAK_STAT_SIGNALING_PATHWAY	0.0736669	0.420014	0.644302
ASS1	AKT1	KEGG_JAK_STAT_SIGNALING_PATHWAY	0.0725036	0.427411	0.647722
ASS1	MPL	KEGG_JAK_STAT_SIGNALING_PATHWAY	0.0723467	0.428415	0.647722
ASS1	IFNA4	KEGG_JAK_STAT_SIGNALING_PATHWAY	0.0712308	0.43559	0.654674
ASS1	PIK3R1	KEGG_JAK_STAT_SIGNALING_PATHWAY	0.0689116	0.45072	0.673429
ASS1	SOCS7	KEGG_JAK_STAT_SIGNALING_PATHWAY	-0.0681056	0.456047	0.677403
ASS1	PIK3R5	KEGG_JAK_STAT_SIGNALING_PATHWAY	0.0669161	0.463971	0.685166
ASS1	IFNW1	KEGG_JAK_STAT_SIGNALING_PATHWAY	0.0651049	0.47618	0.695113
ASS1	IL13RA1	KEGG_JAK_STAT_SIGNALING_PATHWAY	0.0651742	0.47571	0.695113
ASS1	GH2	KEGG_JAK_STAT_SIGNALING_PATHWAY	0.0642127	0.482257	0.699962
ASS1	IFNA5	KEGG_JAK_STAT_SIGNALING_PATHWAY	-0.0624926	0.494091	0.713064
ASS1	IL12B	KEGG_JAK_STAT_SIGNALING_PATHWAY	0.0616766	0.499758	0.717167
ASS1	CCND2	KEGG_JAK_STAT_SIGNALING_PATHWAY	-0.0599832	0.511627	0.721997
ASS1	IFNA21	KEGG_JAK_STAT_SIGNALING_PATHWAY	-0.0604814	0.50812	0.721997
ASS1	IFNGR2	KEGG_JAK_STAT_SIGNALING_PATHWAY	0.0585156	0.522029	0.721997
ASS1	IL24	KEGG_JAK_STAT_SIGNALING_PATHWAY	0.0579782	0.525864	0.721997
ASS1	CAMK2D	REACTOME_INTERFERON_GAMMA_SIGNALING	0.0587672	0.520238	0.721997
ASS1	IFNGR2	REACTOME_INTERFERON_GAMMA_SIGNALING	0.0585156	0.522029	0.721997
ASS1	MID1	REACTOME_INTERFERON_GAMMA_SIGNALING	0.058392	0.52291	0.721997
ASS1	TRIM6	REACTOME_INTERFERON_GAMMA_SIGNALING	0.0583463	0.523235	0.721997
ASS1	IL12RB2	KEGG_JAK_STAT_SIGNALING_PATHWAY	0.0569343	0.533356	0.728346
ASS1	MAPK3	REACTOME_INTERFERON_GAMMA_SIGNALING	0.0553136	0.545091	0.740391
ASS1	LEP	KEGG_JAK_STAT_SIGNALING_PATHWAY	0.053706	0.556855	0.752347
ASS1	EPO	KEGG_JAK_STAT_SIGNALING_PATHWAY	-0.0521165	0.568605	0.764157
ASS1	CREBBP	KEGG_JAK_STAT_SIGNALING_PATHWAY	-0.0507039	0.579145	0.766161
ASS1	CAMK2B	REACTOME_INTERFERON_GAMMA_SIGNALING	-0.05082	0.578275	0.766161
ASS1	GBP7	REACTOME_INTERFERON_GAMMA_SIGNALING	0.0510985	0.576192	0.766161
ASS1	IL22RA2	KEGG_JAK_STAT_SIGNALING_PATHWAY	-0.0487114	0.594163	0.773936
ASS1	JAK1	KEGG_JAK_STAT_SIGNALING_PATHWAY	0.0490319	0.591736	0.773936
ASS1	JAK1	REACTOME_INTERFERON_GAMMA_SIGNALING	0.0490319	0.591736	0.773936
ASS1	IFNA16	KEGG_JAK_STAT_SIGNALING_PATHWAY	0.0478869	0.600429	0.778107
ASS1	TRIM38	REACTOME_INTERFERON_GAMMA_SIGNALING	0.0470382	0.60691	0.782513
ASS1	CSF3	KEGG_JAK_STAT_SIGNALING_PATHWAY	0.0450438	0.622258	0.795171
ASS1	TYK2	KEGG_JAK_STAT_SIGNALING_PATHWAY	-0.0449494	0.622988	0.795171
ASS1	SUMO1	REACTOME_INTERFERON_GAMMA_SIGNALING	-0.0439859	0.630466	0.800692
ASS1	GHR	KEGG_JAK_STAT_SIGNALING_PATHWAY	-0.0434515	0.634629	0.80197
ASS1	GH1	KEGG_JAK_STAT_SIGNALING_PATHWAY	-0.0429021	0.638922	0.803397
ASS1	LIFR	KEGG_JAK_STAT_SIGNALING_PATHWAY	-0.0419677	0.64625	0.804821
ASS1	PRL	KEGG_JAK_STAT_SIGNALING_PATHWAY	0.0415469	0.64956	0.804821
ASS1	SOCS4	KEGG_JAK_STAT_SIGNALING_PATHWAY	0.0419179	0.646641	0.804821
ASS1	IL20	KEGG_JAK_STAT_SIGNALING_PATHWAY	0.0407075	0.656186	0.809084
ASS1	SPRED1	KEGG_JAK_STAT_SIGNALING_PATHWAY	-0.0397465	0.663804	0.814523
ASS1	PIAS2	KEGG_JAK_STAT_SIGNALING_PATHWAY	-0.0381868	0.676242	0.824322
ASS1	STAT5A	KEGG_JAK_STAT_SIGNALING_PATHWAY	0.0379321	0.678281	0.824322
ASS1	GRB2	KEGG_JAK_STAT_SIGNALING_PATHWAY	0.035477	0.698058	0.844317
ASS1	IL9	KEGG_JAK_STAT_SIGNALING_PATHWAY	0.034426	0.706586	0.848515
ASS1	PIK3CA	KEGG_JAK_STAT_SIGNALING_PATHWAY	0.0342001	0.708424	0.848515
ASS1	TRIM2	REACTOME_INTERFERON_GAMMA_SIGNALING	0.0338164	0.71155	0.848515
ASS1	RAF1	REACTOME_INTERFERON_GAMMA_SIGNALING	0.0329588	0.718554	0.852863
ASS1	CBL	KEGG_JAK_STAT_SIGNALING_PATHWAY	-0.0321827	0.724912	0.856408
ASS1	EP300	KEGG_JAK_STAT_SIGNALING_PATHWAY	0.0295685	0.746465	0.87432
ASS1	MAPK1	REACTOME_INTERFERON_GAMMA_SIGNALING	0.029509	0.746958	0.87432
ASS1	TRIM17	REACTOME_INTERFERON_GAMMA_SIGNALING	-0.028996	0.751213	0.875266
ASS1	PIK3CG	KEGG_JAK_STAT_SIGNALING_PATHWAY	0.0281519	0.758229	0.878322
ASS1	NCAM1	REACTOME_INTERFERON_GAMMA_SIGNALING	-0.0278489	0.760752	0.878322
ASS1	AKT2	KEGG_JAK_STAT_SIGNALING_PATHWAY	0.0259567	0.776566	0.892524
ASS1	CLCF1	KEGG_JAK_STAT_SIGNALING_PATHWAY	-0.0224277	0.8063	0.919775
ASS1	IL4	KEGG_JAK_STAT_SIGNALING_PATHWAY	0.0222837	0.807519	0.919775
ASS1	IL6ST	KEGG_JAK_STAT_SIGNALING_PATHWAY	-0.0199161	0.827634	0.934306
ASS1	MYC	KEGG_JAK_STAT_SIGNALING_PATHWAY	0.0200681	0.826339	0.934306
ASS1	IL23R	KEGG_JAK_STAT_SIGNALING_PATHWAY	-0.0192641	0.833193	0.93642
ASS1	IFNA10	KEGG_JAK_STAT_SIGNALING_PATHWAY	0.0171286	0.851459	0.948555
ASS1	IL11RA	KEGG_JAK_STAT_SIGNALING_PATHWAY	-0.0173354	0.849686	0.948555
ASS1	STAM2	KEGG_JAK_STAT_SIGNALING_PATHWAY	-0.0160995	0.86029	0.954208
ASS1	IFNK	KEGG_JAK_STAT_SIGNALING_PATHWAY	-0.0141821	0.876789	0.96828
ASS1	IFNGR1	KEGG_JAK_STAT_SIGNALING_PATHWAY	0.0124149	0.892042	0.968285
ASS1	IL3	KEGG_JAK_STAT_SIGNALING_PATHWAY	-0.0125383	0.890976	0.968285
ASS1	IFNGR1	REACTOME_INTERFERON_GAMMA_SIGNALING	0.0124149	0.892042	0.968285
ASS1	TRIM68	REACTOME_INTERFERON_GAMMA_SIGNALING	0.0127967	0.888743	0.968285
ASS1	STAT6	KEGG_JAK_STAT_SIGNALING_PATHWAY	0.0119291	0.896242	0.968704
ASS1	SMAD7	REACTOME_INTERFERON_GAMMA_SIGNALING	-0.0098275	0.914445	0.977021
ASS1	TRIM35	REACTOME_INTERFERON_GAMMA_SIGNALING	-0.0097086	0.915476	0.977021
ASS1	TRIM46	REACTOME_INTERFERON_GAMMA_SIGNALING	0.0104936	0.908671	0.977021
ASS1	CISH	KEGG_JAK_STAT_SIGNALING_PATHWAY	-0.0090543	0.921154	0.978672
ASS1	CRLF2	KEGG_JAK_STAT_SIGNALING_PATHWAY	-0.0084712	0.926216	0.978672
ASS1	CTF1	KEGG_JAK_STAT_SIGNALING_PATHWAY	0.00504929	0.955981	0.978672
ASS1	IL2	KEGG_JAK_STAT_SIGNALING_PATHWAY	0.00562654	0.950955	0.978672
ASS1	PIK3R2	KEGG_JAK_STAT_SIGNALING_PATHWAY	-0.0079737	0.930539	0.978672
ASS1	PIK3R3	KEGG_JAK_STAT_SIGNALING_PATHWAY	0.00744498	0.935134	0.978672
ASS1	SOCS5	KEGG_JAK_STAT_SIGNALING_PATHWAY	0.00465603	0.959407	0.978672
ASS1	IRF4	REACTOME_INTERFERON_GAMMA_SIGNALING	-0.0067908	0.940823	0.978672
ASS1	IRF6	REACTOME_INTERFERON_GAMMA_SIGNALING	-0.005806	0.949393	0.978672
ASS1	TRIM3	REACTOME_INTERFERON_GAMMA_SIGNALING	0.00511539	0.955406	0.978672
ASS1	TRIM34	REACTOME_INTERFERON_GAMMA_SIGNALING	0.00482791	0.957909	0.978672
ASS1	IL26	KEGG_JAK_STAT_SIGNALING_PATHWAY	0.00376274	0.96719	0.982665
ASS1	PTPN1	REACTOME_INTERFERON_GAMMA_SIGNALING	0.00295256	0.974252	0.985896
ASS1	PIAS1	KEGG_JAK_STAT_SIGNALING_PATHWAY	0.00138129	0.987953	0.991858
ASS1	PIAS1	REACTOME_INTERFERON_GAMMA_SIGNALING	0.00138129	0.987953	0.991858
ASS1	SPRY4	KEGG_JAK_STAT_SIGNALING_PATHWAY	0.00093187	0.991872	0.991872
ASS1	FCGR1BP	REACTOME_INTERFERON_GAMMA_SIGNALING	NA	NA	NA
ASS1	HLA-DRB3	REACTOME_INTERFERON_GAMMA_SIGNALING	NA	NA	NA
ASS1	HLA-DRB4	REACTOME_INTERFERON_GAMMA_SIGNALING	NA	NA	NA

## Sheet: Table 3
Cancer and CAFs - AFD vs. Ctrl:
pathway	NES.Cancer	NES.CAFs
REACTOME_SELENOAMINO_ACID_METABOLISM	2.25273	1.66148
REACTOME_NONSENSE_MEDIATED_DECAY_NMD_INDEPENDENT_OF_THE_EXON_JUNCTION_COMPLEX_EJC	2.25057	1.76614
REACTOME_NONSENSE_MEDIATED_DECAY_NMD	2.11475	1.69641
REACTOME_P75NTR_SIGNALS_VIA_NF_KB	2.07171	1.85082
REACTOME_SRP_DEPENDENT_COTRANSLATIONAL_PROTEIN_TARGETING_TO_MEMBRANE	2.04631	1.75165
REACTOME_NF_KB_IS_ACTIVATED_AND_SIGNALS_SURVIVAL	2.02157	1.87466
REACTOME_INTERLEUKIN_4_AND_INTERLEUKIN_13_SIGNALING	1.99502	2.0216
REACTOME_CYTOKINE_SIGNALING_IN_IMMUNE_SYSTEM	1.91872	1.42054
REACTOME_TGF_BETA_RECEPTOR_SIGNALING_IN_EMT_EPITHELIAL_TO_MESENCHYMAL_TRANSITION	1.8111	2.14911
REACTOME_SIGNALING_BY_INTERLEUKINS	1.78305	1.57111
REACTOME_INTERLEUKIN_10_SIGNALING	1.75203	1.86422
KEGG_AMINO_SUGAR_AND_NUCLEOTIDE_SUGAR_METABOLISM	1.60969	1.73162
REACTOME_COLLAGEN_DEGRADATION	1.58777	-2.26739
REACTOME_UNFOLDED_PROTEIN_RESPONSE_UPR	1.57269	1.76536
KEGG_MAPK_SIGNALING_PATHWAY	1.42002	1.65067
REACTOME_INNATE_IMMUNE_SYSTEM	1.38885	1.34473
REACTOME_ALTERNATIVE_COMPLEMENT_ACTIVATION	1.32624	1.4859
REACTOME_CHYLOMICRON_REMODELING	-1.33303	-1.48397
REACTOME_VASOPRESSIN_REGULATES_RENAL_WATER_HOMEOSTASIS_VIA_AQUAPORINS	-1.5925	-1.78009
KEGG_CARDIAC_MUSCLE_CONTRACTION	-2.0776	-1.86599
REACTOME_COMPLEX_I_BIOGENESIS	-2.11439	-2.07026
KEGG_PARKINSONS_DISEASE	-2.22176	-2.07269
KEGG_OXIDATIVE_PHOSPHORYLATION	-2.25178	-2.22083
REACTOME_THE_CITRIC_ACID_TCA_CYCLE_AND_RESPIRATORY_ELECTRON_TRANSPORT	-2.27009	-1.93646
KEGG_ALZHEIMERS_DISEASE	-2.33319	-1.9412
KEGG_HUNTINGTONS_DISEASE	-2.35759	-1.89661
REACTOME_RESPIRATORY_ELECTRON_TRANSPORT	-2.389	-2.06371
REACTOME_RESPIRATORY_ELECTRON_TRANSPORT_ATP_SYNTHESIS_BY_CHEMIOSMOTIC_COUPLING_AND_HEAT_PRODUCTION_BY_UNCOUPLING_PROTEINS	-2.45022	-2.13879
Cancer and CAFs -KD vs. Ctrl:
pathway	NES.Cancer	NES.CAFs
REACTOME_REGULATION_OF_EXPRESSION_OF_SLITS_AND_ROBOS	2.25314	-2.0982
KEGG_RIBOSOME	2.23267	-2.27784
REACTOME_NONSENSE_MEDIATED_DECAY_NMD_INDEPENDENT_OF_THE_EXON_JUNCTION_COMPLEX_EJC	2.21498	-2.21796
REACTOME_EUKARYOTIC_TRANSLATION_INITIATION	2.16861	-2.15615
REACTOME_METABOLISM_OF_AMINO_ACIDS_AND_DERIVATIVES	2.15819	-1.63491
REACTOME_SELENOAMINO_ACID_METABOLISM	2.15439	-2.18696
REACTOME_INFLUENZA_INFECTION	2.09043	-2.06237
REACTOME_ASYMMETRIC_LOCALIZATION_OF_PCP_PROTEINS	2.08622	-1.74815
REACTOME_NONSENSE_MEDIATED_DECAY_NMD	2.07791	-2.09323
REACTOME_SIGNALING_BY_ROBO_RECEPTORS	2.07091	-1.68928
REACTOME_SRP_DEPENDENT_COTRANSLATIONAL_PROTEIN_TARGETING_TO_MEMBRANE	2.02656	-1.7159
KEGG_PROTEASOME	2.00412	-1.73701
REACTOME_CROSS_PRESENTATION_OF_SOLUBLE_EXOGENOUS_ANTIGENS_ENDOSOMES	1.99643	-1.69124
REACTOME_TRANSLATION	1.94646	-1.55436
REACTOME_INFECTIOUS_DISEASE	1.89268	-1.76059
REACTOME_ACTIVATION_OF_THE_MRNA_UPON_BINDING_OF_THE_CAP_BINDING_COMPLEX_AND_EIFS_AND_SUBSEQUENT_BINDING_TO_43S	1.6885	-1.9596
REACTOME_TRANSCRIPTIONAL_REGULATION_BY_RUNX2	1.6773	-1.7036
REACTOME_AXON_GUIDANCE	1.53569	-1.33726
REACTOME_METALLOTHIONEINS_BIND_METALS	1.33448	1.33202
KEGG_ALZHEIMERS_DISEASE	-1.57103	-1.79028
KEGG_AXON_GUIDANCE	-1.65911	1.61536
REACTOME_REGULATION_OF_INSULIN_LIKE_GROWTH_FACTOR_IGF_TRANSPORT_AND_UPTAKE_BY_INSULIN_LIKE_GROWTH_FACTOR_BINDING_PROTEINS_IGFBPS	-1.81023	1.79449
REACTOME_SMOOTH_MUSCLE_CONTRACTION	-1.85402	-1.78769
REACTOME_PLATELET_ACTIVATION_SIGNALING_AND_AGGREGATION	-1.89608	1.51643
REACTOME_ELASTIC_FIBRE_FORMATION	-2.06739	1.78541
REACTOME_RESPONSE_TO_ELEVATED_PLATELET_CYTOSOLIC_CA2PLUS	-2.12147	1.77532
REACTOME_EXTRACELLULAR_MATRIX_ORGANIZATION	-2.41475	1.92729
Cancer and macrophages - AFD vs. Ctrl:
pathway	NES.Cancer	NES.macrophages
REACTOME_INTERFERON_SIGNALING	2.19448	1.98522
REACTOME_TAK1_ACTIVATES_NFKB_BY_PHOSPHORYLATION_AND_ACTIVATION_OF_IKKS_COMPLEX	2.09691	1.83507
KEGG_LEISHMANIA_INFECTION	2.07661	1.62964
REACTOME_P75NTR_SIGNALS_VIA_NF_KB	2.07171	1.88124
REACTOME_INTERFERON_ALPHA_BETA_SIGNALING	2.05684	2.18268
REACTOME_NRIF_SIGNALS_CELL_DEATH_FROM_THE_NUCLEUS	2.03408	1.77027
REACTOME_CLASS_A_1_RHODOPSIN_LIKE_RECEPTORS	2.02408	-1.68198
REACTOME_TOLL_LIKE_RECEPTOR_9_TLR9_CASCADE	2.02368	1.55964
REACTOME_NF_KB_IS_ACTIVATED_AND_SIGNALS_SURVIVAL	2.02157	1.86842
REACTOME_TRIF_TICAM1_MEDIATED_TLR4_SIGNALING	2.02121	1.56688
REACTOME_PEPTIDE_LIGAND_BINDING_RECEPTORS	2.02034	-1.66656
REACTOME_AMYLOID_FIBER_FORMATION	2.00014	1.75016
REACTOME_INTERLEUKIN_4_AND_INTERLEUKIN_13_SIGNALING	1.99502	2.40653
REACTOME_INTERLEUKIN_20_FAMILY_SIGNALING	1.98958	1.77622
REACTOME_SIGNALING_BY_NON_RECEPTOR_TYROSINE_KINASES	1.95411	1.78455
REACTOME_CYTOKINE_SIGNALING_IN_IMMUNE_SYSTEM	1.91872	2.15236
REACTOME_DOWNREGULATION_OF_ERBB2:ERBB3_SIGNALING	1.87845	1.81677
REACTOME_ACTIVATION_OF_MATRIX_METALLOPROTEINASES	1.87023	2.03969
REACTOME_MYOCLONIC_EPILEPSY_OF_LAFORA	1.8627	1.69244
REACTOME_REGULATION_OF_GENE_EXPRESSION_BY_HYPOXIA_INDUCIBLE_FACTOR	1.84836	1.78384
REACTOME_DDX58_IFIH1_MEDIATED_INDUCTION_OF_INTERFERON_ALPHA_BETA	1.83205	2.07192
REACTOME_SIGNALING_BY_INTERLEUKINS	1.78305	2.0976
KEGG_TOLL_LIKE_RECEPTOR_SIGNALING_PATHWAY	1.76571	1.73871
REACTOME_DOWNREGULATION_OF_ERBB2_SIGNALING	1.75829	1.77386
REACTOME_INTERLEUKIN_10_SIGNALING	1.75203	2.06478
REACTOME_SIGNALING_BY_ERBB2	1.7433	1.83152
REACTOME_NEGATIVE_REGULATORS_OF_DDX58_IFIH1_SIGNALING	1.70436	1.8825
KEGG_ADIPOCYTOKINE_SIGNALING_PATHWAY	1.70251	1.76489
KEGG_BLADDER_CANCER	1.69841	2.00843
REACTOME_DEVELOPMENTAL_BIOLOGY	1.69029	1.3502
KEGG_CHEMOKINE_SIGNALING_PATHWAY	1.65178	-1.4561
REACTOME_CELLULAR_RESPONSE_TO_HYPOXIA	1.64468	1.76981
REACTOME_ERBB2_REGULATES_CELL_MOTILITY	1.64333	1.76723
REACTOME_FC_EPSILON_RECEPTOR_FCERI_SIGNALING	1.61536	1.50923
REACTOME_CYTOSOLIC_SENSORS_OF_PATHOGEN_ASSOCIATED_DNA	1.60993	2.11399
REACTOME_COLLAGEN_DEGRADATION	1.58777	1.97206
REACTOME_RUNX1_REGULATES_TRANSCRIPTION_OF_GENES_INVOLVED_IN_DIFFERENTIATION_OF_KERATINOCYTES	1.58698	1.73891
REACTOME_REGULATION_OF_TNFR1_SIGNALING	1.58585	1.75659
REACTOME_GPCR_LIGAND_BINDING	1.57445	-1.59932
REACTOME_CLEC7A_DECTIN_1_SIGNALING	1.57427	1.78418
REACTOME_FCERI_MEDIATED_NF_KB_ACTIVATION	1.56251	1.621
REACTOME_ACTIVATION_OF_NF_KAPPAB_IN_B_CELLS	1.55637	1.70688
REACTOME_INTERLEUKIN_1_SIGNALING	1.55243	1.8652
REACTOME_DOWNSTREAM_SIGNALING_EVENTS_OF_B_CELL_RECEPTOR_BCR	1.55056	1.63949
REACTOME_TRANSCRIPTIONAL_REGULATION_BY_RUNX1	1.53856	1.71981
REACTOME_C_TYPE_LECTIN_RECEPTORS_CLRS	1.50811	1.87349
REACTOME_MAPK_FAMILY_SIGNALING_CASCADES	1.49611	1.59736
REACTOME_INTERLEUKIN_1_FAMILY_SIGNALING	1.48769	1.67238
REACTOME_SIGNALING_BY_THE_B_CELL_RECEPTOR_BCR	1.4707	1.52894
REACTOME_DEATH_RECEPTOR_SIGNALLING	1.44875	1.56614
KEGG_MAPK_SIGNALING_PATHWAY	1.42002	1.65105
REACTOME_OTHER_INTERLEUKIN_SIGNALING	1.41663	1.62109
KEGG_PATHWAYS_IN_CANCER	1.40538	1.45423
REACTOME_INNATE_IMMUNE_SYSTEM	1.38885	1.53775
REACTOME_SIGNALING_BY_RECEPTOR_TYROSINE_KINASES	1.33792	1.43004
REACTOME_PLASMA_LIPOPROTEIN_ASSEMBLY	-1.59005	-1.81525
KEGG_RNA_DEGRADATION	-1.61136	-1.58518
REACTOME_PROCESSING_OF_CAPPED_INTRON_CONTAINING_PRE_MRNA	-1.69991	-1.4682
REACTOME_MRNA_SPLICING_MINOR_PATHWAY	-1.77056	-1.68605
REACTOME_MITOCHONDRIAL_TRANSLATION	-2.29994	-1.49781
Cancer and macrophages - KD vs. Ctrl:
pathway	NES.cancer	NES.macrophages
REACTOME_REGULATION_OF_EXPRESSION_OF_SLITS_AND_ROBOS	2.25314	1.89325
REACTOME_INTERFERON_ALPHA_BETA_SIGNALING	2.24031	2.33952
REACTOME_INTERFERON_SIGNALING	2.1799	1.97136
REACTOME_INTERFERON_GAMMA_SIGNALING	2.17757	1.65247
REACTOME_AUF1_HNRNP_D0_BINDS_AND_DESTABILIZES_MRNA	2.14254	2.21146
REACTOME_DECTIN_1_MEDIATED_NONCANONICAL_NF_KB_SIGNALING	2.14178	2.0186
REACTOME_DNA_REPLICATION_PRE_INITIATION	2.10718	1.64739
REACTOME_ANTIGEN_PROCESSING_CROSS_PRESENTATION	2.08736	1.63263
REACTOME_ASYMMETRIC_LOCALIZATION_OF_PCP_PROTEINS	2.08622	2.06612
REACTOME_ACTIVATION_OF_NF_KAPPAB_IN_B_CELLS	2.08314	2.06068
REACTOME_DEGRADATION_OF_AXIN	2.07717	1.93903
REACTOME_SIGNALING_BY_ROBO_RECEPTORS	2.07091	1.6022
REACTOME_DOWNSTREAM_TCR_SIGNALING	2.06683	1.8624
REACTOME_TNFR2_NON_CANONICAL_NF_KB_PATHWAY	2.05033	1.92422
REACTOME_ASSEMBLY_OF_THE_PRE_REPLICATIVE_COMPLEX	2.04791	1.86551
REACTOME_REGULATION_OF_APOPTOSIS	2.04686	1.91503
REACTOME_METABOLISM_OF_POLYAMINES	2.04092	1.71359
REACTOME_STABILIZATION_OF_P53	2.03915	2.03277
REACTOME_FBXL7_DOWN_REGULATES_AURKA_DURING_MITOTIC_ENTRY_AND_IN_EARLY_MITOSIS	2.03625	2.0397
REACTOME_NEGATIVE_REGULATION_OF_NOTCH4_SIGNALING	2.03574	2.07353
REACTOME_VIF_MEDIATED_DEGRADATION_OF_APOBEC3G	2.03007	2.0081
REACTOME_FCERI_MEDIATED_NF_KB_ACTIVATION	2.02239	1.98612
REACTOME_SCF_SKP2_MEDIATED_DEGRADATION_OF_P27_P21	2.02132	1.82896
REACTOME_CELLULAR_RESPONSE_TO_HYPOXIA	2.02058	2.12611
REACTOME_DEGRADATION_OF_DVL	2.01854	2.09635
REACTOME_G1_S_DNA_DAMAGE_CHECKPOINTS	2.00894	1.9859
REACTOME_HEDGEHOG_LIGAND_BIOGENESIS	2.00883	1.84447
KEGG_PROTEASOME	2.00412	1.9235
REACTOME_TCR_SIGNALING	1.99731	1.94406
REACTOME_CROSS_PRESENTATION_OF_SOLUBLE_EXOGENOUS_ANTIGENS_ENDOSOMES	1.99643	1.71499
REACTOME_ORC1_REMOVAL_FROM_CHROMATIN	1.99173	1.80688
REACTOME_DEFECTIVE_CFTR_CAUSES_CYSTIC_FIBROSIS	1.99015	1.81739
REACTOME_INTERLEUKIN_1_FAMILY_SIGNALING	1.98971	1.86585
REACTOME_DEGRADATION_OF_GLI1_BY_THE_PROTEASOME	1.98703	1.95149
REACTOME_ABC_TRANSPORTER_DISORDERS	1.97525	1.61413
REACTOME_REGULATION_OF_RUNX3_EXPRESSION_AND_ACTIVITY	1.97235	1.99331
REACTOME_REGULATION_OF_MRNA_STABILITY_BY_PROTEINS_THAT_BIND_AU_RICH_ELEMENTS	1.96873	1.75128
REACTOME_REGULATION_OF_RUNX2_EXPRESSION_AND_ACTIVITY	1.954	1.79311
REACTOME_INTERLEUKIN_1_SIGNALING	1.95166	1.89955
REACTOME_ABC_FAMILY_PROTEINS_MEDIATED_TRANSPORT	1.93857	1.57101
REACTOME_APC_C:CDH1_MEDIATED_DEGRADATION_OF_CDC20_AND_OTHER_APC_C:CDH1_TARGETED_PROTEINS_IN_LATE_MITOSIS_EARLY_G1	1.93804	1.71509
REACTOME_MAPK6_MAPK4_SIGNALING	1.92707	1.82664
REACTOME_REGULATION_OF_MITOTIC_CELL_CYCLE	1.92157	1.59449
REACTOME_ACTIVATION_OF_APC_C_AND_APC_C:CDC20_MEDIATED_DEGRADATION_OF_MITOTIC_PROTEINS	1.91705	1.70468
REACTOME_SWITCHING_OF_ORIGINS_TO_A_POST_REPLICATIVE_STATE	1.9125	1.61855
REACTOME_CYCLIN_A:CDK2_ASSOCIATED_EVENTS_AT_S_PHASE_ENTRY	1.90704	1.54662
REACTOME_DOWNSTREAM_SIGNALING_EVENTS_OF_B_CELL_RECEPTOR_BCR	1.9058	2.00308
REACTOME_CDK_MEDIATED_PHOSPHORYLATION_AND_REMOVAL_OF_CDC6	1.89886	1.76147
REACTOME_INFECTIOUS_DISEASE	1.89268	1.34296
REACTOME_REGULATION_OF_RAS_BY_GAPS	1.8914	1.77007
REACTOME_CLEC7A_DECTIN_1_SIGNALING	1.89105	1.90586
REACTOME_PCP_CE_PATHWAY	1.89036	1.80529
KEGG_CYTOSOLIC_DNA_SENSING_PATHWAY	1.86289	2.10002
REACTOME_SIGNALING_BY_NOTCH4	1.86199	1.85802
REACTOME_REGULATION_OF_PTEN_STABILITY_AND_ACTIVITY	1.86037	1.88641
REACTOME_UB_SPECIFIC_PROCESSING_PROTEASES	1.86011	1.42551
REACTOME_CELLULAR_RESPONSES_TO_EXTERNAL_STIMULI	1.8511	1.59939
REACTOME_HEDGEHOG_ON_STATE	1.84785	1.94449
REACTOME_THE_ROLE_OF_GTSE1_IN_G2_M_PROGRESSION_AFTER_G2_CHECKPOINT	1.83667	2.04617
KEGG_RIG_I_LIKE_RECEPTOR_SIGNALING_PATHWAY	1.8303	1.78293
REACTOME_TRANSCRIPTIONAL_REGULATION_OF_GRANULOPOIESIS	1.82517	1.76428
REACTOME_SIGNALING_BY_THE_B_CELL_RECEPTOR_BCR	1.80968	1.86468
REACTOME_RUNX1_REGULATES_TRANSCRIPTION_OF_GENES_INVOLVED_IN_DIFFERENTIATION_OF_HSCS	1.80698	1.82213
REACTOME_C_TYPE_LECTIN_RECEPTORS_CLRS	1.79306	1.87424
REACTOME_FC_EPSILON_RECEPTOR_FCERI_SIGNALING	1.79261	1.79383
REACTOME_CELLULAR_RESPONSES_TO_STRESS	1.78721	1.65215
REACTOME_HEDGEHOG_OFF_STATE	1.766	1.84931
REACTOME_MITOTIC_METAPHASE_AND_ANAPHASE	1.75409	1.54777
REACTOME_PTEN_REGULATION	1.74927	1.50146
REACTOME_DEGRADATION_OF_BETA_CATENIN_BY_THE_DESTRUCTION_COMPLEX	1.74805	1.88842
REACTOME_UCH_PROTEINASES	1.71988	1.77058
KEGG_TOLL_LIKE_RECEPTOR_SIGNALING_PATHWAY	1.69431	1.84529
REACTOME_DDX58_IFIH1_MEDIATED_INDUCTION_OF_INTERFERON_ALPHA_BETA	1.65525	1.71361
REACTOME_CYTOKINE_SIGNALING_IN_IMMUNE_SYSTEM	1.65509	1.90951
KEGG_GLYCOLYSIS_GLUCONEOGENESIS	1.65148	1.67155
KEGG_ASTHMA	1.56956	1.70264
REACTOME_SIGNALING_BY_HEDGEHOG	1.56597	1.70698
REACTOME_BETA_CATENIN_INDEPENDENT_WNT_SIGNALING	1.56042	1.52433
REACTOME_AXON_GUIDANCE	1.53569	1.46808
REACTOME_INTRACELLULAR_SIGNALING_BY_SECOND_MESSENGERS	1.47899	1.40571
REACTOME_MITOTIC_G2_G2_M_PHASES	1.47586	1.47827
REACTOME_SIGNALING_BY_NOTCH	1.46976	1.46392
REACTOME_PROGRAMMED_CELL_DEATH	1.46767	1.94621
REACTOME_DEVELOPMENTAL_BIOLOGY	1.40575	1.40045
REACTOME_SIGNALING_BY_INTERLEUKINS	1.29215	1.73909
REACTOME_INNATE_IMMUNE_SYSTEM	1.24077	1.41761
REACTOME_CHYLOMICRON_REMODELING	-1.33247	-1.32916
REACTOME_VESICLE_MEDIATED_TRANSPORT	-1.33878	-1.30753
REACTOME_FIBRONECTIN_MATRIX_FORMATION	-1.56209	-1.62171
KEGG_ALZHEIMERS_DISEASE	-1.57103	1.49864
REACTOME_METABOLISM_OF_FAT_SOLUBLE_VITAMINS	-1.58715	-1.81448
REACTOME_SCAVENGING_BY_CLASS_A_RECEPTORS	-1.61856	-1.849
REACTOME_CHYLOMICRON_ASSEMBLY	-1.61919	-1.50109
KEGG_LYSOSOME	-1.63796	-2.04512
REACTOME_ACTIVATION_OF_MATRIX_METALLOPROTEINASES	-1.7598	-1.61876
REACTOME_PLASMA_LIPOPROTEIN_ASSEMBLY	-1.78498	-1.7159
REACTOME_REGULATION_OF_INSULIN_LIKE_GROWTH_FACTOR_IGF_TRANSPORT_AND_UPTAKE_BY_INSULIN_LIKE_GROWTH_FACTOR_BINDING_PROTEINS_IGFBPS	-1.81023	-1.99415
REACTOME_SMOOTH_MUSCLE_CONTRACTION	-1.85402	1.70079
REACTOME_PLATELET_ACTIVATION_SIGNALING_AND_AGGREGATION	-1.89608	-1.4945
REACTOME_COLLAGEN_DEGRADATION	-1.93179	-1.82015
REACTOME_MUSCLE_CONTRACTION	-1.99386	1.69981
REACTOME_COLLAGEN_FORMATION	-2.05305	-1.88475
REACTOME_MOLECULES_ASSOCIATED_WITH_ELASTIC_FIBRES	-2.0916	-1.64479
REACTOME_MET_ACTIVATES_PTK2_SIGNALING	-2.11472	-1.67173
REACTOME_RESPONSE_TO_ELEVATED_PLATELET_CYTOSOLIC_CA2PLUS	-2.12147	-1.66267
REACTOME_ASSEMBLY_OF_COLLAGEN_FIBRILS_AND_OTHER_MULTIMERIC_STRUCTURES	-2.20131	-1.88098
REACTOME_DEGRADATION_OF_THE_EXTRACELLULAR_MATRIX	-2.31823	-1.92454
REACTOME_EXTRACELLULAR_MATRIX_ORGANIZATION	-2.41475	-1.7446

## Sheet: Table S4
ligand.receptor	names	odds.ratio	p.value	fdr	annotation
IL6_IL6R.IL6ST	Mac_Bcell_IL6_IL6R;IL6ST	2.57923	6.92e-09	6.59e-07	pro-inflammatory
IL18_IL18R1.IL18RAP	Mac_TCD4_IL18_IL18R1;IL18RAP	1.55487	0.00380916	0.0163173	pro-inflammatory
IFNG_IFNGR1.IFNGR2	TCD4_Endo_IFNG_IFNGR1;IFNGR2	1.55415	0.0102171	0.0357349	pro-inflammatory
IFNG_IFNGR1.IFNGR2.1	NK_Endo_IFNG_IFNGR1;IFNGR2	1.67235	0.00119053	0.00649491	pro-inflammatory
IFNG_IFNGR1.IFNGR2.2	TCD8_Endo_IFNG_IFNGR1;IFNGR2	1.67235	0.00119053	0.00649491	pro-inflammatory
IFNB1_IFNAR1.IFNAR2.2	CAF_Malignant_IFNB1_IFNAR1;IFNAR2	3.94891	0.000354687	0.00234707	pro-inflammatory
IFNG_IFNGR1.IFNGR2.3	TCD4_Mac_IFNG_IFNGR1;IFNGR2	1.51916	0.012347	0.0417869	pro-inflammatory
IFNG_IFNGR1.IFNGR2.4	NK_Mac_IFNG_IFNGR1;IFNGR2	2.32363	8.21e-08	4.34e-06	pro-inflammatory
IFNG_IFNGR1.IFNGR2.5	TCD8_Mac_IFNG_IFNGR1;IFNGR2	2.32363	8.21e-08	4.34e-06	pro-inflammatory
IFNB1_IFNAR1.IFNAR2.3	CAF_Mac_IFNB1_IFNAR1;IFNAR2	2.47949	0.0216184	0.0658845	pro-inflammatory
IFNG_IFNGR1.IFNGR2.6	Neu_Mac_IFNG_IFNGR1;IFNGR2	2.32363	8.21e-08	4.34e-06	pro-inflammatory
IL1RN_IL1R2.1	Neu_Mac_IL1RN_IL1R2	2.31154	1.11e-07	5.43e-06	pro-inflammatory
IFNG_IFNGR1.IFNGR2.7	TCD4_Bcell_IFNG_IFNGR1;IFNGR2	1.60206	0.0047109	0.0191291	pro-inflammatory
IFNG_IFNGR1.IFNGR2.8	NK_Bcell_IFNG_IFNGR1;IFNGR2	2.41864	2.11e-08	1.7e-06	pro-inflammatory
IFNG_IFNGR1.IFNGR2.9	TCD8_Bcell_IFNG_IFNGR1;IFNGR2	2.41864	2.11e-08	1.7e-06	pro-inflammatory
IL6_IL6R.IL6ST.3	Endo_Bcell_IL6_IL6R;IL6ST	3.08066	8.19e-12	5.02e-09	pro-inflammatory
IFNB1_IFNAR1.IFNAR2.4	CAF_Bcell_IFNB1_IFNAR1;IFNAR2	2.37051	0.031703	0.0886774	pro-inflammatory
IFNG_IFNGR1.IFNGR2.10	Neu_Bcell_IFNG_IFNGR1;IFNGR2	2.41864	2.11e-08	1.7e-06	pro-inflammatory
IFNB1_IFNAR1.IFNAR2.5	CAF_TCD4_IFNB1_IFNAR1;IFNAR2	4.09061	0.000215118	0.00158926	pro-inflammatory
IFNB1_IFNAR1.IFNAR2.6	CAF_NK_IFNB1_IFNAR1;IFNAR2	4.37613	7.75e-05	0.000711507	pro-inflammatory
IFNG_IFNGR1.IFNGR2.11	Neu_Endo_IFNG_IFNGR1;IFNGR2	1.67235	0.00119053	0.00649491	pro-inflammatory
CCL25_CCR9	Malignant_Mac_CCL25_CCR9	1.46875	0.016389	0.052523	chemotaxis
CCL4_CCR5	Malignant_Mac_CCL4_CCR5	1.53372	0.00307924	0.0138405	chemotaxis
CCL3_CCR5	Malignant_Mac_CCL3_CCR5	1.48826	0.00748865	0.0276014	chemotaxis
CCL7_CCR3	Malignant_Mac_CCL7_CCR3	1.51373	0.00710638	0.0266598	chemotaxis
CCL7_CCR2	Malignant_Mac_CCL7_CCR2	1.60168	0.00280927	0.0128626	chemotaxis
CCL26_CCR3	Malignant_Mac_CCL26_CCR3	1.44947	0.0203844	0.0630652	chemotaxis
CCL28_CCR3	Malignant_Mac_CCL28_CCR3	1.45585	0.0196624	0.0612737	chemotaxis
CCL25_CCR9.1	Malignant_Bcell_CCL25_CCR9	1.43059	0.0251866	0.074125	chemotaxis
CCL4_CCR5.1	Malignant_Bcell_CCL4_CCR5	2.39436	2.33e-06	4.95e-05	chemotaxis
CCL3_CCR5.1	Malignant_Bcell_CCL3_CCR5	1.87328	0.000252357	0.00177685	chemotaxis
CCL3_CCR1.1	Malignant_Bcell_CCL3_CCR1	1.76235	0.000148069	0.00117577	chemotaxis
CCL7_CCR1.1	Malignant_Bcell_CCL7_CCR1	2.09121	5.99e-07	1.82e-05	chemotaxis
CCL7_CCR2.1	Malignant_Bcell_CCL7_CCR2	1.73418	0.000444149	0.00283832	chemotaxis
CXCL11_CXCR3	Malignant_Bcell_CXCL11_CXCR3	1.52791	0.0104446	0.0364413	chemotaxis
CXCL13_CXCR5	Malignant_Bcell_CXCL13_CXCR5	1.53911	0.00476812	0.0193249	chemotaxis
CCL7_CCR2.2	Malignant_TCD4_CCL7_CCR2	1.63716	0.00131248	0.00695665	chemotaxis
CXCL3_CXCR2	Malignant_TCD4_CXCL3_CXCR2	1.61255	0.00340868	0.015022	chemotaxis
CXCL13_CXCR5.1	Malignant_TCD4_CXCL13_CXCR5	1.58352	0.00245284	0.011609	chemotaxis
CXCL16_CXCR6	Malignant_TCD4_CXCL16_CXCR6	1.9873	7.25e-06	0.000113871	chemotaxis
CX3CL1_CX3CR1	Malignant_TCD4_CX3CL1_CX3CR1	1.45646	0.0218285	0.0662253	chemotaxis
CCL25_CCR9.3	Malignant_NK_CCL25_CCR9	1.68033	0.00130156	0.00695665	chemotaxis
CCL4_CCR5.3	Malignant_NK_CCL4_CCR5	1.51756	0.00388697	0.0165196	chemotaxis
CCL3_CCR5.3	Malignant_NK_CCL3_CCR5	1.47578	0.0090818	0.0323714	chemotaxis
CCL3_CCR1.3	Malignant_NK_CCL3_CCR1	1.71357	0.000248245	0.00177118	chemotaxis
CCL14_CCR1.3	Malignant_NK_CCL14_CCR1	1.4888	0.0230466	0.0692043	chemotaxis
CCL7_CCR1.3	Malignant_NK_CCL7_CCR1	1.92712	5.75e-06	9.24e-05	chemotaxis
CCL7_CCR2.3	Malignant_NK_CCL7_CCR2	1.87693	6.47e-05	0.000611054	chemotaxis
CXCL6_CXCR1.1	Malignant_NK_CXCL6_CXCR1	1.71907	0.000659313	0.00399313	chemotaxis
CXCL6_CXCR2.1	Malignant_NK_CXCL6_CXCR2	1.53834	0.0111218	0.0382311	chemotaxis
CXCL3_CXCR2.1	Malignant_NK_CXCL3_CXCR2	1.66196	0.00167958	0.00852311	chemotaxis
CXCL16_CXCR6.1	Malignant_NK_CXCL16_CXCR6	2.1861	4.26e-07	1.5e-05	chemotaxis
CX3CL1_CX3CR1.1	Malignant_NK_CX3CL1_CX3CR1	1.80965	0.000122258	0.00101205	chemotaxis
CCL4_CCR5.4	Malignant_TCD8_CCL4_CCR5	1.50325	0.00482507	0.019482	chemotaxis
CCL3_CCR5.4	Malignant_TCD8_CCL3_CCR5	1.45919	0.011276	0.0386405	chemotaxis
CCL7_CCR3.3	Malignant_TCD8_CCL7_CCR3	1.42387	0.0356212	0.0972271	chemotaxis
CCL7_CCR2.4	Malignant_TCD8_CCL7_CCR2	1.87693	6.47e-05	0.000611054	chemotaxis
CXCL6_CXCR2.2	Malignant_TCD8_CXCL6_CXCR2	1.48338	0.0211372	0.0647401	chemotaxis
CXCL3_CXCR2.2	Malignant_TCD8_CXCL3_CXCR2	1.58032	0.00470828	0.0191291	chemotaxis
CXCL13_CXCR5.2	Malignant_TCD8_CXCL13_CXCR5	1.56455	0.00315894	0.0140514	chemotaxis
CXCL16_CXCR6.2	Malignant_TCD8_CXCL16_CXCR6	2.20791	2.95e-07	1.15e-05	chemotaxis
CX3CL1_CX3CR1.2	Malignant_TCD8_CX3CL1_CX3CR1	3.04375	1.02e-10	2.73e-08	chemotaxis
CCL4_CCR5.5	Malignant_Eos_CCL4_CCR5	1.36251	0.0341214	0.093839	chemotaxis
CCL3_CCR5.5	Malignant_Eos_CCL3_CCR5	1.3919	0.0285243	0.0817049	chemotaxis
CCL3_CCR1.5	Malignant_Eos_CCL3_CCR1	1.59092	0.00159416	0.00814753	chemotaxis
CCL7_CCR1.5	Malignant_Eos_CCL7_CCR1	1.72441	0.000264565	0.00183569	chemotaxis
CCL7_CCR2.5	Malignant_Eos_CCL7_CCR2	2.00953	7.38e-06	0.000113871	chemotaxis
CCL28_CCR10.3	Malignant_Eos_CCL28_CCR10	1.60168	0.00280927	0.0128626	chemotaxis
CCL4_CCR5.6	Malignant_CAF_CCL4_CCR5	1.55584	0.00232731	0.0111317	chemotaxis
CCL3_CCR5.6	Malignant_CAF_CCL3_CCR5	1.54026	0.00419894	0.0175294	chemotaxis
CXCL6_CXCR2.4	Malignant_CAF_CXCL6_CXCR2	1.6916	0.00121259	0.0065901	chemotaxis
CXCL3_CXCR2.4	Malignant_CAF_CXCL3_CXCR2	1.67738	0.0011523	0.00634281	chemotaxis
CCL4_CCR5.7	Malignant_Neu_CCL4_CCR5	1.51756	0.00388697	0.0165196	chemotaxis
CCL3_CCR5.7	Malignant_Neu_CCL3_CCR5	1.52476	0.00466227	0.0190036	chemotaxis
CCL3_CCR1.7	Malignant_Neu_CCL3_CCR1	2.06885	5.95e-07	1.82e-05	chemotaxis
CCL14_CCR1.7	Malignant_Neu_CCL14_CCR1	1.7513	0.00132567	0.0070092	chemotaxis
CCL7_CCR1.7	Malignant_Neu_CCL7_CCR1	2.1865	3.67e-08	2.38e-06	chemotaxis
CXCL6_CXCR2.5	Malignant_Neu_CXCL6_CXCR2	1.99401	5.75e-06	9.24e-05	chemotaxis
CXCL3_CXCR2.5	Malignant_Neu_CXCL3_CXCR2	1.4755	0.0157673	0.0510652	chemotaxis
CX3CL1_CX3CR1.3	Malignant_Neu_CX3CL1_CX3CR1	2.02999	5.29e-06	8.75e-05	chemotaxis
CCL25_CCR9.6	Mac_Bcell_CCL25_CCR9	1.49786	0.011057	0.0381128	chemotaxis
CCL3_CCR5.8	Mac_Bcell_CCL3_CCR5	1.90561	0.000175919	0.00135187	chemotaxis
CCL3_CCR1.8	Mac_Bcell_CCL3_CCR1	1.78372	0.00010822	0.000917152	chemotaxis
CCL14_CCR1.8	Mac_Bcell_CCL14_CCR1	2.40816	3.59e-08	2.38e-06	chemotaxis
CCL16_CCR1.8	Mac_Bcell_CCL16_CCR1	2.14655	0.0341191	0.093839	chemotaxis
CCL13_CCR1.8	Mac_Bcell_CCL13_CCR1	2.31433	2.37e-08	1.8e-06	chemotaxis
CCL13_CCR2.6	Mac_Bcell_CCL13_CCR2	1.93178	7.82e-06	0.00011854	chemotaxis
CCL7_CCR1.8	Mac_Bcell_CCL7_CCR1	2.09121	5.99e-07	1.82e-05	chemotaxis
CCL7_CCR2.6	Mac_Bcell_CCL7_CCR2	1.73418	0.000444149	0.00283832	chemotaxis
CCL2_CCR2.6	Mac_Bcell_CCL2_CCR2	1.76151	0.00017332	0.00133428	chemotaxis
CCL20_CCR6.3	Mac_Bcell_CCL20_CCR6	2.09611	2.24e-06	4.82e-05	chemotaxis
CXCL13_CXCR5.3	Mac_Bcell_CXCL13_CXCR5	1.53911	0.00476812	0.0193249	chemotaxis
CCL21_CCR7.4	Mac_TCD4_CCL21_CCR7	1.56867	0.0138409	0.0458004	chemotaxis
CCL13_CCR1.9	Mac_TCD4_CCL13_CCR1	1.56318	0.0208127	0.0642049	chemotaxis
CCL13_CCR3.6	Mac_TCD4_CCL13_CCR3	1.77194	0.0016129	0.00821389	chemotaxis
CCL13_CCR2.7	Mac_TCD4_CCL13_CCR2	1.7044	0.000266261	0.00183853	chemotaxis
CCL7_CCR2.7	Mac_TCD4_CCL7_CCR2	1.63716	0.00131248	0.00695665	chemotaxis
CCL2_CCR2.7	Mac_TCD4_CCL2_CCR2	1.64472	0.000831617	0.00485801	chemotaxis
CXCL1_CXCR1.6	Mac_TCD4_CXCL1_CXCR1	1.87836	0.000125124	0.00102544	chemotaxis
CXCL5_CXCR1.6	Mac_TCD4_CXCL5_CXCR1	1.55421	0.00705276	0.0265516	chemotaxis
CXCL1_CXCR2.6	Mac_TCD4_CXCL1_CXCR2	1.9524	7.86e-05	0.000714481	chemotaxis
CXCL5_CXCR2.6	Mac_TCD4_CXCL5_CXCR2	2.01998	3.62e-05	0.000379332	chemotaxis
CXCL3_CXCR2.6	Mac_TCD4_CXCL3_CXCR2	2.24935	1.45e-06	3.62e-05	chemotaxis
CXCL9_CXCR3.7	Mac_TCD4_CXCL9_CXCR3	1.38415	0.0247463	0.0729294	chemotaxis
CXCL13_CXCR5.4	Mac_TCD4_CXCL13_CXCR5	1.58352	0.00245284	0.011609	chemotaxis
CXCL16_CXCR6.4	Mac_TCD4_CXCL16_CXCR6	2.06048	1.99e-06	4.37e-05	chemotaxis
CCL25_CCR9.8	Mac_NK_CCL25_CCR9	1.69882	0.00100411	0.00565042	chemotaxis
CCL3_CCR5.10	Mac_NK_CCL3_CCR5	1.47578	0.0090818	0.0323714	chemotaxis
CCL3_CCR1.10	Mac_NK_CCL3_CCR1	1.73334	0.000184494	0.00140517	chemotaxis
CCL14_CCR1.10	Mac_NK_CCL14_CCR1	2.32313	1.28e-07	6.08e-06	chemotaxis
CCL16_CCR1.10	Mac_NK_CCL16_CCR1	2.14655	0.0341191	0.093839	chemotaxis
CCL13_CCR1.10	Mac_NK_CCL13_CCR1	2.38517	4.42e-09	4.99e-07	chemotaxis
CCL13_CCR3.7	Mac_NK_CCL13_CCR3	1.70344	0.00268872	0.0125182	chemotaxis
CCL13_CCR2.8	Mac_NK_CCL13_CCR2	2.01138	1.68e-06	3.85e-05	chemotaxis
CCL7_CCR1.10	Mac_NK_CCL7_CCR1	1.92712	5.75e-06	9.24e-05	chemotaxis
CCL7_CCR2.8	Mac_NK_CCL7_CCR2	1.87693	6.47e-05	0.000611054	chemotaxis
CCL2_CCR2.8	Mac_NK_CCL2_CCR2	1.82385	4.97e-05	0.000497199	chemotaxis
CCL20_CCR6.4	Mac_NK_CCL20_CCR6	1.82551	0.000128226	0.00104332	chemotaxis
CXCL1_CXCR1.7	Mac_NK_CXCL1_CXCR1	2.16206	1.4e-06	3.57e-05	chemotaxis
CXCL5_CXCR1.7	Mac_NK_CXCL5_CXCR1	1.44617	0.0230969	0.0692099	chemotaxis
CXCL1_CXCR2.7	Mac_NK_CXCL1_CXCR2	2.19988	3.01e-06	5.92e-05	chemotaxis
CXCL5_CXCR2.7	Mac_NK_CXCL5_CXCR2	2.12688	8.7e-06	0.000129953	chemotaxis
CXCL3_CXCR2.7	Mac_NK_CXCL3_CXCR2	2.37588	2.17e-07	9.5e-06	chemotaxis
CXCL16_CXCR6.5	Mac_NK_CXCL16_CXCR6	2.33943	3.78e-08	2.38e-06	chemotaxis
CCL21_CCR7.5	Mac_TCD8_CCL21_CCR7	1.61919	0.00833892	0.030115	chemotaxis
CCL3_CCR5.11	Mac_TCD8_CCL3_CCR5	1.45919	0.011276	0.0386405	chemotaxis
CCL13_CCR3.8	Mac_TCD8_CCL13_CCR3	2.09037	1.33e-05	0.000175648	chemotaxis
CCL13_CCR2.9	Mac_TCD8_CCL13_CCR2	2.01138	1.68e-06	3.85e-05	chemotaxis
CCL7_CCR3.8	Mac_TCD8_CCL7_CCR3	1.42387	0.0356212	0.0972271	chemotaxis
CCL7_CCR2.9	Mac_TCD8_CCL7_CCR2	1.87693	6.47e-05	0.000611054	chemotaxis
CCL2_CCR2.9	Mac_TCD8_CCL2_CCR2	1.80236	6.88e-05	0.000645487	chemotaxis
CCL24_CCR3.8	Mac_TCD8_CCL24_CCR3	1.68369	0.00169162	0.00857406	chemotaxis
CXCL1_CXCR1.8	Mac_TCD8_CXCL1_CXCR1	1.89922	9.24e-05	0.000821898	chemotaxis
CXCL5_CXCR1.8	Mac_TCD8_CXCL5_CXCR1	1.54975	0.00723847	0.0269054	chemotaxis
CXCL1_CXCR2.8	Mac_TCD8_CXCL1_CXCR2	1.97494	5.73e-05	0.000562035	chemotaxis
CXCL5_CXCR2.8	Mac_TCD8_CXCL5_CXCR2	2.04329	2.6e-05	0.00029572	chemotaxis
CXCL3_CXCR2.8	Mac_TCD8_CXCL3_CXCR2	2.23528	1.59e-06	3.8e-05	chemotaxis
CXCL13_CXCR5.5	Mac_TCD8_CXCL13_CXCR5	1.56455	0.00315894	0.0140514	chemotaxis
CXCL12_CXCR4.7	Mac_TCD8_CXCL12_CXCR4	1.56763	0.00838689	0.030221	chemotaxis
CXCL16_CXCR6.6	Mac_TCD8_CXCL16_CXCR6	2.36253	2.54e-08	1.88e-06	chemotaxis
CXCL1_CXCR1.9	Mac_Endo_CXCL1_CXCR1	1.99076	3.01e-05	0.000326294	chemotaxis
CXCL5_CXCR1.9	Mac_Endo_CXCL5_CXCR1	1.59451	0.00432503	0.0178736	chemotaxis
CXCL1_CXCR2.9	Mac_Endo_CXCL1_CXCR2	1.59726	0.00715401	0.0267449	chemotaxis
CXCL5_CXCR2.9	Mac_Endo_CXCL5_CXCR2	1.6239	0.00543818	0.0215716	chemotaxis
CXCL3_CXCR2.9	Mac_Endo_CXCL3_CXCR2	1.72669	0.00152216	0.0078544	chemotaxis
CCL3_CCR5.12	Mac_Eos_CCL3_CCR5	1.3919	0.0285243	0.0817049	chemotaxis
CCL3_CCR1.12	Mac_Eos_CCL3_CCR1	1.60892	0.00123087	0.00666409	chemotaxis
CCL14_CCR1.12	Mac_Eos_CCL14_CCR1	1.98402	2.63e-05	0.00029572	chemotaxis
CCL16_CCR1.12	Mac_Eos_CCL16_CCR1	2.46638	0.00637062	0.0245658	chemotaxis
CCL13_CCR1.12	Mac_Eos_CCL13_CCR1	1.87452	1.74e-05	0.000214884	chemotaxis
CCL13_CCR3.9	Mac_Eos_CCL13_CCR3	1.82815	0.00102856	0.00575781	chemotaxis
CCL13_CCR2.10	Mac_Eos_CCL13_CCR2	2.19514	7.72e-08	4.34e-06	chemotaxis
CCL7_CCR1.12	Mac_Eos_CCL7_CCR1	1.72441	0.000264565	0.00183569	chemotaxis
CCL7_CCR2.10	Mac_Eos_CCL7_CCR2	2.00953	7.38e-06	0.000113871	chemotaxis
CCL2_CCR2.10	Mac_Eos_CCL2_CCR2	1.9886	3.49e-06	6.61e-05	chemotaxis
CCL3_CCR5.13	Mac_CAF_CCL3_CCR5	1.54026	0.00419894	0.0175294	chemotaxis
CCL16_CCR1.13	Mac_CAF_CCL16_CCR1	2.34832	0.0256039	0.075044	chemotaxis
CCL13_CCR1.13	Mac_CAF_CCL13_CCR1	1.59746	0.0105881	0.0368223	chemotaxis
CCL13_CCR3.10	Mac_CAF_CCL13_CCR3	1.76196	0.00169917	0.00858191	chemotaxis
CXCL1_CXCR1.10	Mac_CAF_CXCL1_CXCR1	2.12453	4.88e-06	8.52e-05	chemotaxis
CXCL5_CXCR1.10	Mac_CAF_CXCL5_CXCR1	1.65995	0.0019528	0.00961376	chemotaxis
CXCL1_CXCR2.10	Mac_CAF_CXCL1_CXCR2	2.30127	2.86e-07	1.13e-05	chemotaxis
CXCL5_CXCR2.10	Mac_CAF_CXCL5_CXCR2	2.22956	8.79e-07	2.51e-05	chemotaxis
CXCL3_CXCR2.10	Mac_CAF_CXCL3_CXCR2	2.5989	3.71e-09	4.67e-07	chemotaxis
CCL3_CCR5.14	Mac_Neu_CCL3_CCR5	1.52476	0.00466227	0.0190036	chemotaxis
CCL3_CCR1.14	Mac_Neu_CCL3_CCR1	2.09324	4.01e-07	1.43e-05	chemotaxis
CCL14_CCR1.14	Mac_Neu_CCL14_CCR1	2.73105	1.95e-10	4.93e-08	chemotaxis
CCL16_CCR1.14	Mac_Neu_CCL16_CCR1	2.75052	0.00529125	0.0210667	chemotaxis
CCL13_CCR1.14	Mac_Neu_CCL13_CCR1	2.31857	4.96e-09	5.19e-07	chemotaxis
CCL7_CCR1.14	Mac_Neu_CCL7_CCR1	2.1865	3.67e-08	2.38e-06	chemotaxis
CXCL1_CXCR1.11	Mac_Neu_CXCL1_CXCR1	1.87836	0.000125124	0.00102544	chemotaxis
CXCL5_CXCR1.11	Mac_Neu_CXCL5_CXCR1	1.55421	0.00705276	0.0265516	chemotaxis
CXCL1_CXCR2.11	Mac_Neu_CXCL1_CXCR2	2.79968	2.45e-11	9.57e-09	chemotaxis
CXCL5_CXCR2.11	Mac_Neu_CXCL5_CXCR2	1.83573	7.36e-05	0.000683199	chemotaxis
CXCL3_CXCR2.11	Mac_Neu_CXCL3_CXCR2	3.31382	1.98e-14	7.17e-11	chemotaxis
CCL20_CCR6.5	Mac_Treg_CCL20_CCR6	1.83841	9.98e-05	0.000866101	chemotaxis
CCL13_CCR1.15	Bcell_TCD4_CCL13_CCR1	1.53999	0.0260802	0.0761515	chemotaxis
CCL13_CCR3.11	Bcell_TCD4_CCL13_CCR3	1.77194	0.0016129	0.00821389	chemotaxis
CCL13_CCR2.11	Bcell_TCD4_CCL13_CCR2	1.7044	0.000266261	0.00183853	chemotaxis
CCL7_CCR2.11	Bcell_TCD4_CCL7_CCR2	1.64906	0.00121051	0.00658715	chemotaxis
CCL2_CCR2.11	Bcell_TCD4_CCL2_CCR2	1.57322	0.00631953	0.0244127	chemotaxis
CCL24_CCR3.11	Bcell_TCD4_CCL24_CCR3	5.85992	9.31e-06	0.000135047	chemotaxis
CXCL1_CXCR1.12	Bcell_TCD4_CXCL1_CXCR1	1.71597	0.00104249	0.00581302	chemotaxis
CXCL1_CXCR2.12	Bcell_TCD4_CXCL1_CXCR2	2.18313	2.22e-06	4.82e-05	chemotaxis
CXCL3_CXCR2.12	Bcell_TCD4_CXCL3_CXCR2	2.27432	1e-06	2.77e-05	chemotaxis
CXCL11_CXCR3.12	Bcell_TCD4_CXCL11_CXCR3	1.53219	0.0269605	0.0781654	chemotaxis
CXCL16_CXCR6.8	Bcell_TCD4_CXCL16_CXCR6	1.96122	1.05e-05	0.000145356	chemotaxis
CCL14_CCR1.16	Bcell_NK_CCL14_CCR1	1.94923	3.32e-05	0.00035299	chemotaxis
CCL23_CCR1.16	Bcell_NK_CCL23_CCR1	1.95848	2.19e-05	0.000256077	chemotaxis
CCL13_CCR1.16	Bcell_NK_CCL13_CCR1	2.38517	4.42e-09	4.99e-07	chemotaxis
CCL13_CCR3.12	Bcell_NK_CCL13_CCR3	1.70344	0.00268872	0.0125182	chemotaxis
CCL13_CCR2.12	Bcell_NK_CCL13_CCR2	2.01138	1.68e-06	3.85e-05	chemotaxis
CCL7_CCR1.16	Bcell_NK_CCL7_CCR1	1.89495	1.05e-05	0.000145356	chemotaxis
CCL7_CCR2.12	Bcell_NK_CCL7_CCR2	1.83809	0.000117576	0.000984698	chemotaxis
CCL2_CCR2.12	Bcell_NK_CCL2_CCR2	1.56829	0.00650123	0.0248904	chemotaxis
CCL24_CCR3.12	Bcell_NK_CCL24_CCR3	6.05247	5.27e-06	8.75e-05	chemotaxis
CXCL1_CXCR1.13	Bcell_NK_CXCL1_CXCR1	2.47441	1.79e-08	1.57e-06	chemotaxis
CXCL1_CXCR2.13	Bcell_NK_CXCL1_CXCR2	2.23072	1.07e-06	2.9e-05	chemotaxis
CXCL3_CXCR2.13	Bcell_NK_CXCL3_CXCR2	2.40169	1.47e-07	6.76e-06	chemotaxis
CXCL16_CXCR6.9	Bcell_NK_CXCL16_CXCR6	2.20791	2.95e-07	1.15e-05	chemotaxis
CX3CL1_CX3CR1.9	Bcell_NK_CX3CL1_CX3CR1	1.65322	0.001177	0.0064457	chemotaxis
CCL13_CCR3.13	Bcell_TCD8_CCL13_CCR3	2.11413	9.42e-06	0.000135047	chemotaxis
CCL13_CCR2.13	Bcell_TCD8_CCL13_CCR2	2.01138	1.68e-06	3.85e-05	chemotaxis
CCL7_CCR2.13	Bcell_TCD8_CCL7_CCR2	1.83809	0.000117576	0.000984698	chemotaxis
CCL2_CCR2.13	Bcell_TCD8_CCL2_CCR2	1.56829	0.00650123	0.0248904	chemotaxis
CCL24_CCR3.13	Bcell_TCD8_CCL24_CCR3	5.67503	3.1e-06	6.05e-05	chemotaxis
CXCL1_CXCR1.14	Bcell_TCD8_CXCL1_CXCR1	1.72888	0.000830797	0.00485801	chemotaxis
CXCL1_CXCR2.14	Bcell_TCD8_CXCL1_CXCR2	2.14771	3.44e-06	6.58e-05	chemotaxis
CXCL3_CXCR2.14	Bcell_TCD8_CXCL3_CXCR2	2.25999	1.1e-06	2.94e-05	chemotaxis
CXCL11_CXCR3.14	Bcell_TCD8_CXCL11_CXCR3	1.50946	0.0335275	0.0929745	chemotaxis
CXCL12_CXCR4.10	Bcell_TCD8_CXCL12_CXCR4	1.4661	0.0231231	0.0692401	chemotaxis
CXCL16_CXCR6.10	Bcell_TCD8_CXCL16_CXCR6	2.22988	2.03e-07	9.07e-06	chemotaxis
CX3CL1_CX3CR1.10	Bcell_TCD8_CX3CL1_CX3CR1	2.95059	3.08e-10	6.9e-08	chemotaxis
CXCL1_CXCR1.15	Bcell_Endo_CXCL1_CXCR1	1.82929	0.0002379	0.00170714	chemotaxis
CXCL1_CXCR2.15	Bcell_Endo_CXCL1_CXCR2	1.65755	0.00261234	0.0122691	chemotaxis
CXCL3_CXCR2.15	Bcell_Endo_CXCL3_CXCR2	1.74763	0.0011631	0.00637773	chemotaxis
CCL14_CCR1.18	Bcell_Eos_CCL14_CCR1	1.60984	0.00395048	0.0166729	chemotaxis
CCL23_CCR1.18	Bcell_Eos_CCL23_CCR1	1.92967	1.59e-05	0.000202473	chemotaxis
CCL13_CCR1.18	Bcell_Eos_CCL13_CCR1	1.87452	1.74e-05	0.000214884	chemotaxis
CCL13_CCR3.14	Bcell_Eos_CCL13_CCR3	1.82815	0.00102856	0.00575781	chemotaxis
CCL13_CCR2.14	Bcell_Eos_CCL13_CCR2	2.19514	7.72e-08	4.34e-06	chemotaxis
CCL7_CCR1.18	Bcell_Eos_CCL7_CCR1	1.73204	0.000250052	0.00177185	chemotaxis
CCL7_CCR2.14	Bcell_Eos_CCL7_CCR2	1.94902	1.96e-05	0.000235901	chemotaxis
CCL2_CCR2.14	Bcell_Eos_CCL2_CCR2	1.63598	0.00259005	0.0121778	chemotaxis
CCL24_CCR3.14	Bcell_Eos_CCL24_CCR3	6.05247	5.27e-06	8.75e-05	chemotaxis
CCL28_CCR10.10	Bcell_Eos_CCL28_CCR10	1.58468	0.00355712	0.0155167	chemotaxis
CCL13_CCR1.19	Bcell_CAF_CCL13_CCR1	1.57586	0.0133743	0.0446296	chemotaxis
CCL13_CCR3.15	Bcell_CAF_CCL13_CCR3	1.76196	0.00169917	0.00858191	chemotaxis
CCL24_CCR3.15	Bcell_CAF_CCL24_CCR3	5.34156	9.49e-06	0.00013563	chemotaxis
CXCL1_CXCR1.16	Bcell_CAF_CXCL1_CXCR1	2.03491	1.56e-05	0.000200729	chemotaxis
CXCL1_CXCR2.16	Bcell_CAF_CXCL1_CXCR2	2.2525	4e-07	1.43e-05	chemotaxis
CXCL3_CXCR2.16	Bcell_CAF_CXCL3_CXCR2	2.62561	2.41e-09	3.57e-07	chemotaxis
CCL3_CCR1.20	Bcell_Neu_CCL3_CCR1	1.57658	0.0151621	0.0495541	chemotaxis
CCL14_CCR1.20	Bcell_Neu_CCL14_CCR1	2.25308	3.22e-07	1.22e-05	chemotaxis
CCL23_CCR1.20	Bcell_Neu_CCL23_CCR1	2.25584	1.1e-07	5.4e-06	chemotaxis
CCL13_CCR1.20	Bcell_Neu_CCL13_CCR1	2.31857	4.96e-09	5.19e-07	chemotaxis
CCL7_CCR1.20	Bcell_Neu_CCL7_CCR1	2.25205	1.36e-08	1.24e-06	chemotaxis
CXCL1_CXCR1.17	Bcell_Neu_CXCL1_CXCR1	1.71597	0.00104249	0.00581302	chemotaxis
CXCL1_CXCR2.17	Bcell_Neu_CXCL1_CXCR2	2.90383	1.52e-11	8.14e-09	chemotaxis
CXCL3_CXCR2.17	Bcell_Neu_CXCL3_CXCR2	3.28221	3.34e-14	7.17e-11	chemotaxis
CX3CL1_CX3CR1.11	Bcell_Neu_CX3CL1_CX3CR1	1.942	2.06e-05	0.000244644	chemotaxis
CCL4_CCR5.21	TCD4_NK_CCL4_CCR5	1.54109	0.0029196	0.0132901	chemotaxis
CCL3_CCR5.21	TCD4_NK_CCL3_CCR5	1.68384	0.000474939	0.00300622	chemotaxis
CCL3_CCR1.21	TCD4_NK_CCL3_CCR1	1.93638	7.54e-06	0.000115483	chemotaxis
CCL14_CCR1.21	TCD4_NK_CCL14_CCR1	2.33485	9.43e-08	4.76e-06	chemotaxis
CCL16_CCR1.21	TCD4_NK_CCL16_CCR1	5.18461	0.00133461	0.00703045	chemotaxis
CCL2_CCR2.15	TCD4_NK_CCL2_CCR2	1.78506	9.18e-05	0.000820199	chemotaxis
CCL20_CCR6.8	TCD4_NK_CCL20_CCR6	1.81946	0.000133728	0.00108398	chemotaxis
CXCL1_CXCR1.18	TCD4_NK_CXCL1_CXCR1	2.08578	4.29e-06	7.84e-05	chemotaxis
CXCL1_CXCR2.18	TCD4_NK_CXCL1_CXCR2	2.16212	4.68e-06	8.39e-05	chemotaxis
CXCL2_CXCR2.18	TCD4_NK_CXCL2_CXCR2	2.12467	5.94e-06	9.47e-05	chemotaxis
CXCL3_CXCR2.18	TCD4_NK_CXCL3_CXCR2	2.32477	4.7e-07	1.59e-05	chemotaxis
CXCL16_CXCR6.12	TCD4_NK_CXCL16_CXCR6	2.39031	6.66e-09	6.49e-07	chemotaxis
CX3CL1_CX3CR1.12	TCD4_NK_CX3CL1_CX3CR1	1.80965	0.000122258	0.00101205	chemotaxis
CCL21_CCR7.8	TCD4_TCD8_CCL21_CCR7	1.64782	0.00834342	0.030115	chemotaxis
CCL4_CCR5.22	TCD4_TCD8_CCL4_CCR5	1.52646	0.00364735	0.0157873	chemotaxis
CCL3_CCR5.22	TCD4_TCD8_CCL3_CCR5	1.66411	0.000630404	0.0038452	chemotaxis
CCL16_CCR1.22	TCD4_TCD8_CCL16_CCR1	2.51904	0.0266383	0.0773882	chemotaxis
CCL2_CCR2.16	TCD4_TCD8_CCL2_CCR2	1.76415	0.000125549	0.00102544	chemotaxis
CCL24_CCR3.17	TCD4_TCD8_CCL24_CCR3	1.72248	0.00100171	0.00564434	chemotaxis
CXCL1_CXCR1.19	TCD4_TCD8_CXCL1_CXCR1	1.84196	0.000186547	0.00141577	chemotaxis
CXCL1_CXCR2.19	TCD4_TCD8_CXCL1_CXCR2	1.97494	5.73e-05	0.000562035	chemotaxis
CXCL2_CXCR2.19	TCD4_TCD8_CXCL2_CXCR2	2.05513	1.66e-05	0.000207678	chemotaxis
CXCL3_CXCR2.19	TCD4_TCD8_CXCL3_CXCR2	2.18635	3.28e-06	6.33e-05	chemotaxis
CXCL12_CXCR4.12	TCD4_TCD8_CXCL12_CXCR4	1.44094	0.0293779	0.0837584	chemotaxis
CXCL16_CXCR6.13	TCD4_TCD8_CXCL16_CXCR6	2.41318	4.42e-09	4.99e-07	chemotaxis
XCL1_XCR1.10	TCD4_TCD8_XCL1_XCR1	1.3914	0.023624	0.0702494	chemotaxis
CX3CL1_CX3CR1.13	TCD4_TCD8_CX3CL1_CX3CR1	3.04375	1.02e-10	2.73e-08	chemotaxis
CXCL1_CXCR1.20	TCD4_Endo_CXCL1_CXCR1	1.92895	6.42e-05	0.000611054	chemotaxis
CXCL1_CXCR2.20	TCD4_Endo_CXCL1_CXCR2	1.5774	0.00903673	0.0323452	chemotaxis
CXCL2_CXCR2.20	TCD4_Endo_CXCL2_CXCR2	1.479	0.0241996	0.0715149	chemotaxis
CXCL3_CXCR2.20	TCD4_Endo_CXCL3_CXCR2	1.6852	0.00257	0.0121234	chemotaxis
CXCL16_CXCR6.14	TCD4_Endo_CXCL16_CXCR6	1.479	0.0241996	0.0715149	chemotaxis
CCL4_CCR5.23	TCD4_Eos_CCL4_CCR5	1.38475	0.0270891	0.0782735	chemotaxis
CCL3_CCR5.23	TCD4_Eos_CCL3_CCR5	1.54591	0.00404319	0.0170306	chemotaxis
CCL3_CCR1.23	TCD4_Eos_CCL3_CCR1	1.67394	0.00051083	0.00318841	chemotaxis
CCL14_CCR1.23	TCD4_Eos_CCL14_CCR1	2.01784	1.45e-05	0.000188411	chemotaxis
CCL16_CCR1.23	TCD4_Eos_CCL16_CCR1	5.0141	0.000443413	0.00283832	chemotaxis
CCL2_CCR2.17	TCD4_Eos_CCL2_CCR2	2.00769	2.49e-06	5.12e-05	chemotaxis
CCL4_CCR5.24	TCD4_CAF_CCL4_CCR5	1.63236	0.000796818	0.00469959	chemotaxis
CCL3_CCR5.24	TCD4_CAF_CCL3_CCR5	1.7966	9.82e-05	0.000859748	chemotaxis
CCL16_CCR1.24	TCD4_CAF_CCL16_CCR1	2.56984	0.0327967	0.0912013	chemotaxis
CXCL1_CXCR1.21	TCD4_CAF_CXCL1_CXCR1	2.03491	1.56e-05	0.000200729	chemotaxis
CXCL1_CXCR2.21	TCD4_CAF_CXCL1_CXCR2	2.2647	4.54e-07	1.55e-05	chemotaxis
CXCL2_CXCR2.21	TCD4_CAF_CXCL2_CXCR2	2.18263	1.48e-06	3.66e-05	chemotaxis
CXCL3_CXCR2.21	TCD4_CAF_CXCL3_CXCR2	2.5989	3.71e-09	4.67e-07	chemotaxis
CCL4_CCR5.25	TCD4_Neu_CCL4_CCR5	1.59209	0.00139263	0.00730027	chemotaxis
CCL3_CCR5.25	TCD4_Neu_CCL3_CCR5	1.75842	0.000152504	0.00119768	chemotaxis
CCL3_CCR1.25	TCD4_Neu_CCL3_CCR1	2.1894	8.1e-08	4.34e-06	chemotaxis
CCL14_CCR1.25	TCD4_Neu_CCL14_CCR1	2.6067	1.02e-09	1.68e-07	chemotaxis
CCL16_CCR1.25	TCD4_Neu_CCL16_CCR1	4.13851	0.00358449	0.01558	chemotaxis
CXCL1_CXCR1.22	TCD4_Neu_CXCL1_CXCR1	1.82173	0.000249645	0.00177185	chemotaxis
CXCL1_CXCR2.22	TCD4_Neu_CXCL1_CXCR2	2.62802	3.22e-10	6.9e-08	chemotaxis
CXCL2_CXCR2.22	TCD4_Neu_CXCL2_CXCR2	2.74634	6.17e-11	1.89e-08	chemotaxis
CXCL3_CXCR2.22	TCD4_Neu_CXCL3_CXCR2	3.20916	7.55e-14	8.09e-11	chemotaxis
CX3CL1_CX3CR1.14	TCD4_Neu_CX3CL1_CX3CR1	2.02999	5.29e-06	8.75e-05	chemotaxis
CCL20_CCR6.9	TCD4_Treg_CCL20_CCR6	1.83237	0.000104094	0.00088915	chemotaxis
CCL21_CCR7.9	NK_TCD8_CCL21_CCR7	1.57586	0.0133743	0.0446296	chemotaxis
CCL16_CCR1.26	NK_TCD8_CCL16_CCR1	2.37051	0.031703	0.0886774	chemotaxis
CCL2_CCR2.18	NK_TCD8_CCL2_CCR2	1.71353	0.000286721	0.00195774	chemotaxis
CXCL12_CXCR4.14	NK_TCD8_CXCL12_CXCR4	1.44864	0.0282327	0.081195	chemotaxis
CXCL16_CXCR6.15	NK_TCD8_CXCL16_CXCR6	2.16879	4.85e-07	1.61e-05	chemotaxis
XCL1_XCR1.11	NK_TCD8_XCL1_XCR1	1.39012	0.0238179	0.0707768	chemotaxis
XCL2_XCR1.11	NK_TCD8_XCL2_XCR1	1.36368	0.0338738	0.0934089	chemotaxis
CCL14_CCR1.27	NK_Eos_CCL14_CCR1	1.82173	0.000249645	0.00177185	chemotaxis
CCL16_CCR1.27	NK_Eos_CCL16_CCR1	3.88215	0.00106779	0.00593861	chemotaxis
CCL2_CCR2.19	NK_Eos_CCL2_CCR2	1.89531	1.74e-05	0.000214899	chemotaxis
CCL16_CCR1.28	NK_CAF_CCL16_CCR1	2.51904	0.0266383	0.0773882	chemotaxis
CCL3_CCR1.29	NK_Neu_CCL3_CCR1	1.53991	0.0203527	0.0630125	chemotaxis
CCL14_CCR1.29	NK_Neu_CCL14_CCR1	2.39448	3.15e-08	2.18e-06	chemotaxis
CCL16_CCR1.29	NK_Neu_CCL16_CCR1	3.80417	0.00320739	0.0142079	chemotaxis
CXCL1_CXCR1.27	TCD8_Endo_CXCL1_CXCR1	1.99076	3.01e-05	0.000326294	chemotaxis
CXCL5_CXCR1.27	TCD8_Endo_CXCL5_CXCR1	1.49387	0.0142092	0.0468324	chemotaxis
CXCL1_CXCR2.27	TCD8_Endo_CXCL1_CXCR2	1.59726	0.00715401	0.0267449	chemotaxis
CXCL5_CXCR2.27	TCD8_Endo_CXCL5_CXCR2	1.51129	0.0163001	0.052395	chemotaxis
CXCL3_CXCR2.27	TCD8_Endo_CXCL3_CXCR2	1.75582	0.00111005	0.00614972	chemotaxis
CCL3_CCR5.30	TCD8_Eos_CCL3_CCR5	1.3919	0.0285243	0.0817049	chemotaxis
CCL3_CCR1.30	TCD8_Eos_CCL3_CCR1	1.59092	0.00159416	0.00814753	chemotaxis
CCL14_CCR1.30	TCD8_Eos_CCL14_CCR1	1.57322	0.00631953	0.0244127	chemotaxis
CCL23_CCR1.30	TCD8_Eos_CCL23_CCR1	1.83221	5.48e-05	0.000543512	chemotaxis
CCL7_CCR1.30	TCD8_Eos_CCL7_CCR1	1.72441	0.000264565	0.00183569	chemotaxis
CCL7_CCR2.20	TCD8_Eos_CCL7_CCR2	2.00953	7.38e-06	0.000113871	chemotaxis
CCL2_CCR2.20	TCD8_Eos_CCL2_CCR2	1.93717	8.92e-06	0.000132794	chemotaxis
CCL3_CCR5.31	TCD8_CAF_CCL3_CCR5	1.54026	0.00419894	0.0175294	chemotaxis
CXCL1_CXCR1.28	TCD8_CAF_CXCL1_CXCR1	2.12453	4.88e-06	8.52e-05	chemotaxis
CXCL5_CXCR1.28	TCD8_CAF_CXCL5_CXCR1	1.57188	0.00561623	0.0221549	chemotaxis
CXCL1_CXCR2.28	TCD8_CAF_CXCL1_CXCR2	2.2647	4.54e-07	1.55e-05	chemotaxis
CXCL5_CXCR2.28	TCD8_CAF_CXCL5_CXCR2	2.30127	2.86e-07	1.13e-05	chemotaxis
CXCL6_CXCR2.28	TCD8_CAF_CXCL6_CXCR2	1.67294	0.00156872	0.00804624	chemotaxis
CXCL3_CXCR2.28	TCD8_CAF_CXCL3_CXCR2	2.69724	8.95e-10	1.59e-07	chemotaxis
CCL3_CCR5.32	TCD8_Neu_CCL3_CCR5	1.52476	0.00466227	0.0190036	chemotaxis
CCL3_CCR1.32	TCD8_Neu_CCL3_CCR1	2.06885	5.95e-07	1.82e-05	chemotaxis
CCL14_CCR1.32	TCD8_Neu_CCL14_CCR1	2.25308	3.22e-07	1.22e-05	chemotaxis
CCL23_CCR1.32	TCD8_Neu_CCL23_CCR1	2.06047	1.64e-06	3.85e-05	chemotaxis
CCL7_CCR1.32	TCD8_Neu_CCL7_CCR1	2.1865	3.67e-08	2.38e-06	chemotaxis
CXCL1_CXCR1.29	TCD8_Neu_CXCL1_CXCR1	1.87836	0.000125124	0.00102544	chemotaxis
CXCL5_CXCR1.29	TCD8_Neu_CXCL5_CXCR1	1.45646	0.0218285	0.0662253	chemotaxis
CXCL1_CXCR2.29	TCD8_Neu_CXCL1_CXCR2	2.79968	2.45e-11	9.57e-09	chemotaxis
CXCL5_CXCR2.29	TCD8_Neu_CXCL5_CXCR2	1.91561	2.49e-05	0.000287443	chemotaxis
CXCL6_CXCR2.29	TCD8_Neu_CXCL6_CXCR2	1.96821	8.37e-06	0.000125966	chemotaxis
CXCL3_CXCR2.29	TCD8_Neu_CXCL3_CXCR2	3.17849	1.26e-13	1.08e-10	chemotaxis
CX3CL1_CX3CR1.17	TCD8_Neu_CX3CL1_CX3CR1	2.02999	5.29e-06	8.75e-05	chemotaxis
CCL3_CCR5.33	Endo_Eos_CCL3_CCR5	1.40788	0.0234917	0.0701762	chemotaxis
CCL3_CCR1.33	Endo_Eos_CCL3_CCR1	1.60892	0.00123087	0.00666409	chemotaxis
CCL23_CCR1.33	Endo_Eos_CCL23_CCR1	2.0077	1.08e-05	0.000147761	chemotaxis
CCL27_CCR2.21	Endo_Eos_CCL27_CCR2	1.46973	0.0253537	0.0744125	chemotaxis
CCL27_CCR10.16	Endo_Eos_CCL27_CCR10	1.56006	0.00470615	0.0191291	chemotaxis
CCL3_CCR5.34	Endo_CAF_CCL3_CCR5	1.54026	0.00419894	0.0175294	chemotaxis
CXCL2_CXCR2.30	Endo_CAF_CXCL2_CXCR2	1.65995	0.0019528	0.00961376	chemotaxis
CCL3_CCR5.35	Endo_Neu_CCL3_CCR5	1.57569	0.00228404	0.0109552	chemotaxis
CCL3_CCR1.35	Endo_Neu_CCL3_CCR1	2.11805	2.68e-07	1.12e-05	chemotaxis
CCL16_CCR1.35	Endo_Neu_CCL16_CCR1	1.72401	0.000476032	0.00300622	chemotaxis
CCL23_CCR1.35	Endo_Neu_CCL23_CCR1	2.43275	2.4e-08	1.8e-06	chemotaxis
CXCL2_CXCR2.31	Endo_Neu_CXCL2_CXCR2	1.83688	5.29e-05	0.000527072	chemotaxis
CCL4_CCR5.36	Eos_CAF_CCL4_CCR5	1.44713	0.0109904	0.0380056	chemotaxis
CCL3_CCR5.36	Eos_CAF_CCL3_CCR5	1.62525	0.00124786	0.0067476	chemotaxis
CXCL5_CXCR1.32	Eos_CAF_CXCL5_CXCR1	1.65995	0.0019528	0.00961376	chemotaxis
CXCL5_CXCR2.32	Eos_CAF_CXCL5_CXCR2	2.2175	9.53e-07	2.65e-05	chemotaxis
CXCL6_CXCR2.32	Eos_CAF_CXCL6_CXCR2	1.54975	0.00723847	0.0269054	chemotaxis
CCL4_CCR5.37	Eos_Neu_CCL4_CCR5	1.41434	0.0167605	0.0535137	chemotaxis
CCL3_CCR5.37	Eos_Neu_CCL3_CCR5	1.57569	0.00228404	0.0109552	chemotaxis
CCL3_CCR1.37	Eos_Neu_CCL3_CCR1	2.00244	1.81e-06	4.08e-05	chemotaxis
CCL14_CCR1.37	Eos_Neu_CCL14_CCR1	1.5967	0.00485887	0.0195816	chemotaxis
CXCL5_CXCR1.33	Eos_Neu_CXCL5_CXCR1	1.55421	0.00705276	0.0265516	chemotaxis
CXCL5_CXCR2.33	Eos_Neu_CXCL5_CXCR2	1.81214	0.000102521	0.000881976	chemotaxis
CXCL6_CXCR2.33	Eos_Neu_CXCL6_CXCR2	2.03363	2.94e-06	5.85e-05	chemotaxis
CCL20_CCR6.13	Eos_Treg_CCL20_CCR6	1.85749	7.41e-05	0.000686537	chemotaxis
CCL4_CCR5.38	CAF_Neu_CCL4_CCR5	1.51756	0.00388697	0.0165196	chemotaxis
CCL3_CCR1.38	CAF_Neu_CCL3_CCR1	1.93638	7.54e-06	0.000115483	chemotaxis
CCL16_CCR1.38	CAF_Neu_CCL16_CCR1	1.46206	0.0236191	0.0702494	chemotaxis
CCL23_CCR1.38	CAF_Neu_CCL23_CCR1	2.33143	2.07e-08	1.7e-06	chemotaxis
CCL13_CCR1.38	CAF_Neu_CCL13_CCR1	2.32389	4.73e-09	5.19e-07	chemotaxis
CXCL1_CXCR1.34	CAF_Neu_CXCL1_CXCR1	1.83706	0.000226462	0.0016543	chemotaxis
CXCL5_CXCR1.34	CAF_Neu_CXCL5_CXCR1	1.54975	0.00723847	0.0269054	chemotaxis
CXCL1_CXCR2.34	CAF_Neu_CXCL1_CXCR2	3.10809	5e-13	3.57e-10	chemotaxis
CXCL5_CXCR2.34	CAF_Neu_CXCL5_CXCR2	2.38374	5.34e-08	3.14e-06	chemotaxis
CXCL2_CXCR2.34	CAF_Neu_CXCL2_CXCR2	2.74634	6.17e-11	1.89e-08	chemotaxis
CXCL3_CXCR2.34	CAF_Neu_CXCL3_CXCR2	3.23	6.53e-14	8.09e-11	chemotaxis
CX3CL1_CX3CR1.20	CAF_Neu_CX3CL1_CX3CR1	2.02999	5.29e-06	8.75e-05	chemotaxis
CCL20_CCR6.15	Neu_Treg_CCL20_CCR6	1.83237	0.000104094	0.00088915	chemotaxis
CCL13_CCR3.28	Bcell_Mac_CCL13_CCR3	2.01393	4.95e-06	8.52e-05	chemotaxis
CCL13_CCR2.22	Bcell_Mac_CCL13_CCR2	1.82942	4.06e-05	0.000419424	chemotaxis
CCL7_CCR3.28	Bcell_Mac_CCL7_CCR3	1.55504	0.00429856	0.0178261	chemotaxis
CCL7_CCR2.22	Bcell_Mac_CCL7_CCR2	1.61881	0.00220887	0.0106783	chemotaxis
CCL24_CCR3.28	Bcell_Mac_CCL24_CCR3	2.02567	0.0225176	0.0678534	chemotaxis
CCL28_CCR3.28	Bcell_Mac_CCL28_CCR3	1.40203	0.0360908	0.0982585	chemotaxis
CCL4_CCR5.40	TCD4_Mac_CCL4_CCR5	1.55988	0.00225992	0.0108882	chemotaxis
CCL3_CCR5.40	TCD4_Mac_CCL3_CCR5	1.69693	0.000374409	0.00243622	chemotaxis
CCL2_CCR2.23	TCD4_Mac_CCL2_CCR2	1.67212	0.000683285	0.00410354	chemotaxis
CCL24_CCR3.29	TCD4_Mac_CCL24_CCR3	1.7191	0.000492302	0.00308625	chemotaxis
CCL26_CCR3.29	TCD4_Mac_CCL26_CCR3	1.4655	0.016699	0.0534369	chemotaxis
CCL25_CCR9.27	NK_Mac_CCL25_CCR9	6.65812	0.00691311	0.0261868	chemotaxis
CCL5_CCR3.30	NK_Mac_CCL5_CCR3	1.46205	0.012323	0.0417387	chemotaxis
CCL2_CCR2.24	NK_Mac_CCL2_CCR2	1.62252	0.00145121	0.00753366	chemotaxis
CCL25_CCR9.28	TCD8_Mac_CCL25_CCR9	1.62388	0.00244117	0.0115794	chemotaxis
CCL5_CCR3.31	TCD8_Mac_CCL5_CCR3	1.4159	0.0223757	0.0674734	chemotaxis
CCL3_CCR5.42	TCD8_Mac_CCL3_CCR5	1.48826	0.00748865	0.0276014	chemotaxis
CCL7_CCR3.31	TCD8_Mac_CCL7_CCR3	1.51373	0.00710638	0.0266598	chemotaxis
CCL7_CCR2.25	TCD8_Mac_CCL7_CCR2	1.60168	0.00280927	0.0128626	chemotaxis
CCL2_CCR2.25	TCD8_Mac_CCL2_CCR2	1.62252	0.00145121	0.00753366	chemotaxis
CCL24_CCR3.31	TCD8_Mac_CCL24_CCR3	1.7191	0.000492302	0.00308625	chemotaxis
CCL3_CCR5.43	Endo_Mac_CCL3_CCR5	1.52004	0.00481461	0.0194765	chemotaxis
CCL4_CCR5.44	Eos_Mac_CCL4_CCR5	1.42918	0.0137404	0.0455973	chemotaxis
CCL3_CCR5.44	Eos_Mac_CCL3_CCR5	1.5374	0.00380063	0.0162971	chemotaxis
CCL27_CCR2.27	Eos_Mac_CCL27_CCR2	1.56347	0.00668406	0.0254314	chemotaxis
CCL4_CCR5.45	CAF_Mac_CCL4_CCR5	1.53372	0.00307924	0.0138405	chemotaxis
CCL13_CCR3.34	CAF_Mac_CCL13_CCR3	2.16879	4.85e-07	1.61e-05	chemotaxis
CCL13_CCR2.28	CAF_Mac_CCL13_CCR2	1.91344	1.08e-05	0.000147761	chemotaxis
CCL2_CCR2.28	CAF_Mac_CCL2_CCR2	1.63893	0.00113382	0.00625718	chemotaxis
CCL26_CCR3.34	CAF_Mac_CCL26_CCR3	1.65262	0.00234293	0.0111627	chemotaxis
CCL28_CCR3.34	CAF_Mac_CCL28_CCR3	1.45585	0.0196624	0.0612737	chemotaxis
CCL5_CCR3.35	Neu_Mac_CCL5_CCR3	1.46205	0.012323	0.0417387	chemotaxis
CCL3_CCR5.46	Neu_Mac_CCL3_CCR5	1.47578	0.0090818	0.0323714	chemotaxis
CCL13_CCR3.35	Neu_Mac_CCL13_CCR3	2.01393	4.95e-06	8.52e-05	chemotaxis
CCL13_CCR2.29	Neu_Mac_CCL13_CCR2	1.82942	4.06e-05	0.000419424	chemotaxis
CCL7_CCR3.35	Neu_Mac_CCL7_CCR3	1.51373	0.00710638	0.0266598	chemotaxis
CCL7_CCR2.29	Neu_Mac_CCL7_CCR2	1.60168	0.00280927	0.0128626	chemotaxis
CCL2_CCR2.29	Neu_Mac_CCL2_CCR2	1.731	0.000291729	0.00198561	chemotaxis
CCL24_CCR3.35	Neu_Mac_CCL24_CCR3	1.7191	0.000492302	0.00308625	chemotaxis
CCL26_CCR3.35	Neu_Mac_CCL26_CCR3	1.51778	0.00874684	0.0313862	chemotaxis
CCL25_CCR9.33	Treg_Mac_CCL25_CCR9	1.4755	0.0157673	0.0510652	chemotaxis
CCL5_CCR3.36	Treg_Mac_CCL5_CCR3	1.40779	0.0259487	0.0760027	chemotaxis
CCL3_CCR5.47	Treg_Mac_CCL3_CCR5	1.54754	0.00354539	0.0155129	chemotaxis
CCL2_CCR2.30	Treg_Mac_CCL2_CCR2	1.61906	0.00148628	0.00769707	chemotaxis
CCL24_CCR3.36	Treg_Mac_CCL24_CCR3	1.82909	0.0288221	0.0824838	chemotaxis
CCL4_CCR5.48	TCD4_Bcell_CCL4_CCR5	2.29723	9.37e-06	0.000135047	chemotaxis
CCL3_CCR5.48	TCD4_Bcell_CCL3_CCR5	1.75582	0.00111005	0.00614972	chemotaxis
CCL3_CCR1.48	TCD4_Bcell_CCL3_CCR1	1.94226	8.57e-06	0.000128489	chemotaxis
CCL14_CCR1.48	TCD4_Bcell_CCL14_CCR1	2.40688	2.88e-08	2.03e-06	chemotaxis
CCL16_CCR1.48	TCD4_Bcell_CCL16_CCR1	2.70472	0.0218383	0.0662253	chemotaxis
CCL2_CCR2.31	TCD4_Bcell_CCL2_CCR2	1.72281	0.000309601	0.00208409	chemotaxis
CCL20_CCR6.16	TCD4_Bcell_CCL20_CCR6	2.10882	1.68e-06	3.85e-05	chemotaxis
CCL25_CCR9.35	NK_Bcell_CCL25_CCR9	6.65812	0.00691311	0.0261868	chemotaxis
CCL5_CCR5.49	NK_Bcell_CCL5_CCR5	2.06314	0.000335724	0.00223191	chemotaxis
CCL14_CCR1.49	NK_Bcell_CCL14_CCR1	2.1742	1.05e-06	2.84e-05	chemotaxis
CCL16_CCR1.49	NK_Bcell_CCL16_CCR1	2.51904	0.0266383	0.0773882	chemotaxis
CCL2_CCR2.32	NK_Bcell_CCL2_CCR2	1.65547	0.000882065	0.00509489	chemotaxis
CCL25_CCR9.36	TCD8_Bcell_CCL25_CCR9	1.58008	0.00415468	0.0174488	chemotaxis
CCL5_CCR5.50	TCD8_Bcell_CCL5_CCR5	1.90474	0.00140256	0.00734333	chemotaxis
CCL3_CCR5.50	TCD8_Bcell_CCL3_CCR5	1.87328	0.000252357	0.00177685	chemotaxis
CCL3_CCR1.50	TCD8_Bcell_CCL3_CCR1	1.76235	0.000148069	0.00117577	chemotaxis
CCL14_CCR1.50	TCD8_Bcell_CCL14_CCR1	2.03014	1.11e-05	0.000150373	chemotaxis
CCL23_CCR1.50	TCD8_Bcell_CCL23_CCR1	1.77308	0.000216205	0.0015902	chemotaxis
CCL7_CCR1.50	TCD8_Bcell_CCL7_CCR1	2.09121	5.99e-07	1.82e-05	chemotaxis
CCL7_CCR2.33	TCD8_Bcell_CCL7_CCR2	1.73418	0.000444149	0.00283832	chemotaxis
CCL2_CCR2.33	TCD8_Bcell_CCL2_CCR2	1.70579	0.000404808	0.00261813	chemotaxis
CCL3_CCR5.51	Endo_Bcell_CCL3_CCR5	1.88316	0.000238076	0.00170714	chemotaxis
CCL3_CCR1.51	Endo_Bcell_CCL3_CCR1	1.82764	5.67e-05	0.000561369	chemotaxis
CCL16_CCR1.51	Endo_Bcell_CCL16_CCR1	1.58468	0.00355712	0.0155167	chemotaxis
CCL23_CCR1.51	Endo_Bcell_CCL23_CCR1	1.91796	4.11e-05	0.0004235	chemotaxis
CCL27_CCR2.34	Endo_Bcell_CCL27_CCR2	1.57023	0.0072902	0.0270185	chemotaxis
CCL4_CCR5.52	Eos_Bcell_CCL4_CCR5	2.47939	9.39e-07	2.65e-05	chemotaxis
CCL3_CCR5.52	Eos_Bcell_CCL3_CCR5	1.84186	0.000358502	0.00235775	chemotaxis
CCL3_CCR1.52	Eos_Bcell_CCL3_CCR1	1.78791	0.000104856	0.000892107	chemotaxis
CCL27_CCR2.35	Eos_Bcell_CCL27_CCR2	1.82929	0.0002379	0.00170714	chemotaxis
CCL20_CCR6.20	Eos_Bcell_CCL20_CCR6	2.11745	1.57e-06	3.8e-05	chemotaxis
CXCL13_CXCR5.14	Eos_Bcell_CXCL13_CXCR5	1.51635	0.0158785	0.0513477	chemotaxis
CCL4_CCR5.53	CAF_Bcell_CCL4_CCR5	2.39436	2.33e-06	4.95e-05	chemotaxis
CCL3_CCR5.53	CAF_Bcell_CCL3_CCR5	1.67709	0.0023338	0.0111317	chemotaxis
CCL3_CCR1.53	CAF_Bcell_CCL3_CCR1	1.68376	0.000629316	0.00384403	chemotaxis
CCL23_CCR1.53	CAF_Bcell_CCL23_CCR1	1.98922	1.03e-05	0.00014429	chemotaxis
CCL13_CCR1.53	CAF_Bcell_CCL13_CCR1	2.40861	5.77e-09	5.89e-07	chemotaxis
CCL13_CCR2.36	CAF_Bcell_CCL13_CCR2	2.02165	1.86e-06	4.16e-05	chemotaxis
CCL2_CCR2.36	CAF_Bcell_CCL2_CCR2	1.68889	0.000527048	0.00327534	chemotaxis
CCL5_CCR5.54	Neu_Bcell_CCL5_CCR5	2.06314	0.000335724	0.00223191	chemotaxis
CCL3_CCR5.54	Neu_Bcell_CCL3_CCR5	1.84186	0.000358502	0.00235775	chemotaxis
CCL3_CCR1.54	Neu_Bcell_CCL3_CCR1	1.82318	5.86e-05	0.000574002	chemotaxis
CCL14_CCR1.54	Neu_Bcell_CCL14_CCR1	2.27624	2.21e-07	9.57e-06	chemotaxis
CCL16_CCR1.54	Neu_Bcell_CCL16_CCR1	2.63982	0.0178611	0.0566902	chemotaxis
CCL23_CCR1.54	Neu_Bcell_CCL23_CCR1	1.88963	4.23e-05	0.000430732	chemotaxis
CCL13_CCR1.54	Neu_Bcell_CCL13_CCR1	2.31433	2.37e-08	1.8e-06	chemotaxis
CCL13_CCR2.37	Neu_Bcell_CCL13_CCR2	1.93178	7.82e-06	0.00011854	chemotaxis
CCL7_CCR1.54	Neu_Bcell_CCL7_CCR1	2.09121	5.99e-07	1.82e-05	chemotaxis
CCL7_CCR2.37	Neu_Bcell_CCL7_CCR2	1.73418	0.000444149	0.00283832	chemotaxis
CCL2_CCR2.37	Neu_Bcell_CCL2_CCR2	1.74416	0.000228747	0.00166249	chemotaxis
CCL20_CCR6.22	Neu_Bcell_CCL20_CCR6	2.08764	2.38e-06	5e-05	chemotaxis
CCL25_CCR9.41	Treg_Bcell_CCL25_CCR9	1.45585	0.0196624	0.0612737	chemotaxis
CCL4_CCR5.55	Treg_Bcell_CCL4_CCR5	2.4978	4.19e-07	1.49e-05	chemotaxis
CCL5_CCR5.55	Treg_Bcell_CCL5_CCR5	1.93402	0.00103477	0.00578502	chemotaxis
CCL3_CCR5.55	Treg_Bcell_CCL3_CCR5	1.73198	0.00127278	0.00682212	chemotaxis
CCL3_CCR1.55	Treg_Bcell_CCL3_CCR1	1.77048	0.000139326	0.00112088	chemotaxis
CCL14_CCR1.55	Treg_Bcell_CCL14_CCR1	2.07351	5.66e-06	9.24e-05	chemotaxis
CCL2_CCR2.38	Treg_Bcell_CCL2_CCR2	1.66842	0.000701518	0.00418957	chemotaxis
CXCL13_CXCR5.17	Treg_Bcell_CXCL13_CXCR5	1.51078	0.00724086	0.0269054	chemotaxis
CCL25_CCR9.42	NK_TCD4_CCL25_CCR9	9.15215	0.0207797	0.0641955	chemotaxis
CCL21_CCR7.18	NK_TCD4_CCL21_CCR7	1.52636	0.0216617	0.065923	chemotaxis
CCL2_CCR2.39	NK_TCD4_CCL2_CCR2	1.54492	0.00360947	0.0156496	chemotaxis
CXCL16_CXCR6.18	NK_TCD4_CXCL16_CXCR6	1.84355	5.91e-05	0.000576168	chemotaxis
CCL7_CCR2.40	TCD8_TCD4_CCL7_CCR2	1.63716	0.00131248	0.00695665	chemotaxis
CCL2_CCR2.40	TCD8_TCD4_CCL2_CCR2	1.58126	0.00219698	0.0106448	chemotaxis
CXCL1_CXCR1.36	TCD8_TCD4_CXCL1_CXCR1	1.87836	0.000125124	0.00102544	chemotaxis
CXCL5_CXCR1.36	TCD8_TCD4_CXCL5_CXCR1	1.45646	0.0218285	0.0662253	chemotaxis
CXCL1_CXCR2.36	TCD8_TCD4_CXCL1_CXCR2	1.9524	7.86e-05	0.000714481	chemotaxis
CXCL5_CXCR2.36	TCD8_TCD4_CXCL5_CXCR2	1.93226	8.9e-05	0.000798814	chemotaxis
CXCL3_CXCR2.36	TCD8_TCD4_CXCL3_CXCR2	2.31453	6.24e-07	1.87e-05	chemotaxis
CXCL16_CXCR6.19	TCD8_TCD4_CXCL16_CXCR6	1.91649	2.09e-05	0.000245813	chemotaxis
CX3CL1_CX3CR1.22	TCD8_TCD4_CX3CL1_CX3CR1	1.44952	0.0226751	0.0682321	chemotaxis
CCL21_CCR7.21	Eos_TCD4_CCL21_CCR7	1.57658	0.0151621	0.0495541	chemotaxis
CCL27_CCR2.42	Eos_TCD4_CCL27_CCR2	1.4754	0.019701	0.0613493	chemotaxis
CXCL5_CXCR1.38	Eos_TCD4_CXCL5_CXCR1	1.55421	0.00705276	0.0265516	chemotaxis
CXCL5_CXCR2.38	Eos_TCD4_CXCL5_CXCR2	2.04329	2.6e-05	0.00029572	chemotaxis
CCL13_CCR1.60	CAF_TCD4_CCL13_CCR1	1.70516	0.0047888	0.0193904	chemotaxis
CCL13_CCR3.41	CAF_TCD4_CCL13_CCR3	1.84205	0.000689449	0.00412323	chemotaxis
CCL13_CCR2.43	CAF_TCD4_CCL13_CCR2	1.74672	0.000143545	0.0011494	chemotaxis
CCL2_CCR2.43	CAF_TCD4_CCL2_CCR2	1.55762	0.00293019	0.0133179	chemotaxis
CXCL1_CXCR1.39	CAF_TCD4_CXCL1_CXCR1	1.85764	0.000168709	0.0013084	chemotaxis
CXCL5_CXCR1.39	CAF_TCD4_CXCL5_CXCR1	1.54975	0.00723847	0.0269054	chemotaxis
CXCL1_CXCR2.39	CAF_TCD4_CXCL1_CXCR2	2.22165	1.73e-06	3.95e-05	chemotaxis
CXCL5_CXCR2.39	CAF_TCD4_CXCL5_CXCR2	1.83981	0.000160768	0.00125569	chemotaxis
CXCL2_CXCR2.39	CAF_TCD4_CXCL2_CXCR2	1.99761	4.15e-05	0.00042602	chemotaxis
CXCL3_CXCR2.39	CAF_TCD4_CXCL3_CXCR2	2.24935	1.45e-06	3.62e-05	chemotaxis
CX3CL1_CX3CR1.25	CAF_TCD4_CX3CL1_CX3CR1	1.43645	0.0270682	0.0782735	chemotaxis
CCL21_CCR7.23	Neu_TCD4_CCL21_CCR7	1.61312	0.00982173	0.0346345	chemotaxis
CCL13_CCR1.61	Neu_TCD4_CCL13_CCR1	1.56318	0.0208127	0.0642049	chemotaxis
CCL13_CCR3.42	Neu_TCD4_CCL13_CCR3	1.77194	0.0016129	0.00821389	chemotaxis
CCL13_CCR2.44	Neu_TCD4_CCL13_CCR2	1.7044	0.000266261	0.00183853	chemotaxis
CCL7_CCR2.44	Neu_TCD4_CCL7_CCR2	1.63716	0.00131248	0.00695665	chemotaxis
CCL2_CCR2.44	Neu_TCD4_CCL2_CCR2	1.6041	0.00144998	0.00753366	chemotaxis
CXCL1_CXCR1.40	Neu_TCD4_CXCL1_CXCR1	1.87836	0.000125124	0.00102544	chemotaxis
CXCL5_CXCR1.40	Neu_TCD4_CXCL5_CXCR1	1.55421	0.00705276	0.0265516	chemotaxis
CXCL1_CXCR2.40	Neu_TCD4_CXCL1_CXCR2	1.9524	7.86e-05	0.000714481	chemotaxis
CXCL5_CXCR2.40	Neu_TCD4_CXCL5_CXCR2	2.04329	2.6e-05	0.00029572	chemotaxis
CXCL2_CXCR2.40	Neu_TCD4_CXCL2_CXCR2	1.94218	8.37e-05	0.0007576	chemotaxis
CXCL3_CXCR2.40	Neu_TCD4_CXCL3_CXCR2	2.31453	6.24e-07	1.87e-05	chemotaxis
CXCL16_CXCR6.23	Neu_TCD4_CXCL16_CXCR6	2.00713	5.21e-06	8.75e-05	chemotaxis
CCL21_CCR7.24	Treg_TCD4_CCL21_CCR7	1.56371	0.0110119	0.0380185	chemotaxis
CCL2_CCR2.45	Treg_TCD4_CCL2_CCR2	1.54236	0.00367339	0.0158785	chemotaxis
CCL24_CCR3.43	Treg_TCD4_CCL24_CCR3	3.82991	0.000104337	0.000889453	chemotaxis
CXCL10_CXCR3.42	Treg_TCD4_CXCL10_CXCR3	1.59885	0.0178819	0.056714	chemotaxis
CXCL13_CXCR5.24	Treg_TCD4_CXCL13_CXCR5	1.57075	0.00303	0.013674	chemotaxis
XCL1_XCR1.18	Treg_TCD4_XCL1_XCR1	1.36489	0.0336226	0.0929745	chemotaxis
CCL25_CCR9.49	TCD8_NK_CCL25_CCR9	1.65667	0.00173604	0.00871677	chemotaxis
CCL3_CCR5.63	TCD8_NK_CCL3_CCR5	1.47578	0.0090818	0.0323714	chemotaxis
CCL3_CCR1.63	TCD8_NK_CCL3_CCR1	1.71357	0.000248245	0.00177118	chemotaxis
CCL14_CCR1.63	TCD8_NK_CCL14_CCR1	1.93671	4.3e-05	0.000437127	chemotaxis
CCL23_CCR1.63	TCD8_NK_CCL23_CCR1	1.85132	7.74e-05	0.000711507	chemotaxis
CCL7_CCR1.63	TCD8_NK_CCL7_CCR1	1.92712	5.75e-06	9.24e-05	chemotaxis
CCL7_CCR2.46	TCD8_NK_CCL7_CCR2	1.87693	6.47e-05	0.000611054	chemotaxis
CCL2_CCR2.46	TCD8_NK_CCL2_CCR2	1.71705	0.000279289	0.00191615	chemotaxis
CXCL1_CXCR1.42	TCD8_NK_CXCL1_CXCR1	2.16206	1.4e-06	3.57e-05	chemotaxis
CXCL5_CXCR1.42	TCD8_NK_CXCL5_CXCR1	1.57581	0.0048377	0.0195146	chemotaxis
CXCL6_CXCR1.42	TCD8_NK_CXCL6_CXCR1	1.69546	0.00088927	0.00509785	chemotaxis
CXCL1_CXCR2.42	TCD8_NK_CXCL1_CXCR2	2.16212	4.68e-06	8.39e-05	chemotaxis
CXCL5_CXCR2.42	TCD8_NK_CXCL5_CXCR2	1.99891	3.43e-05	0.000362609	chemotaxis
CXCL6_CXCR2.42	TCD8_NK_CXCL6_CXCR2	1.51991	0.0138427	0.0458004	chemotaxis
CXCL3_CXCR2.42	TCD8_NK_CXCL3_CXCR2	2.44415	8.87e-08	4.53e-06	chemotaxis
CXCL16_CXCR6.25	TCD8_NK_CXCL16_CXCR6	2.14743	6.97e-07	2.05e-05	chemotaxis
CX3CL1_CX3CR1.28	TCD8_NK_CX3CL1_CX3CR1	1.80965	0.000122258	0.00101205	chemotaxis
CCL3_CCR5.64	Endo_NK_CCL3_CCR5	1.50745	0.00588316	0.0230594	chemotaxis
CCL3_CCR1.64	Endo_NK_CCL3_CCR1	1.75345	0.000136283	0.00110261	chemotaxis
CCL23_CCR1.64	Endo_NK_CCL23_CCR1	1.99334	2.47e-05	0.000286331	chemotaxis
CCL27_CCR2.47	Endo_NK_CCL27_CCR2	1.55689	0.00889311	0.0318843	chemotaxis
CXCL2_CXCR2.43	Endo_NK_CXCL2_CXCR2	1.479	0.0241996	0.0715149	chemotaxis
CCL4_CCR5.65	Eos_NK_CCL4_CCR5	1.38645	0.0243832	0.0719582	chemotaxis
CCL3_CCR5.65	Eos_NK_CCL3_CCR5	1.49042	0.00738133	0.027262	chemotaxis
CCL3_CCR1.65	Eos_NK_CCL3_CCR1	1.72004	0.000236324	0.00170714	chemotaxis
CCL27_CCR2.48	Eos_NK_CCL27_CCR2	1.8166	0.000302627	0.00204089	chemotaxis
CCL20_CCR6.26	Eos_NK_CCL20_CCR6	1.84459	9.56e-05	0.000841389	chemotaxis
CXCL5_CXCR1.44	Eos_NK_CXCL5_CXCR1	1.4429	0.0235175	0.0701762	chemotaxis
CXCL6_CXCR1.44	Eos_NK_CXCL6_CXCR1	1.72463	0.000635724	0.00386665	chemotaxis
CXCL5_CXCR2.44	Eos_NK_CXCL5_CXCR2	2.11413	9.42e-06	0.000135047	chemotaxis
CCL4_CCR5.66	CAF_NK_CCL4_CCR5	1.51756	0.00388697	0.0165196	chemotaxis
CCL3_CCR1.66	CAF_NK_CCL3_CCR1	1.60291	0.00166312	0.00844959	chemotaxis
CCL23_CCR1.66	CAF_NK_CCL23_CCR1	2.04571	4.72e-06	8.43e-05	chemotaxis
CCL13_CCR1.66	CAF_NK_CCL13_CCR1	2.42409	2.56e-09	3.66e-07	chemotaxis
CCL13_CCR3.47	CAF_NK_CCL13_CCR3	1.82319	0.000649404	0.00393867	chemotaxis
CCL13_CCR2.49	CAF_NK_CCL13_CCR2	2.12329	2.57e-07	1.08e-05	chemotaxis
CCL2_CCR2.49	CAF_NK_CCL2_CCR2	1.75084	0.000161488	0.00125902	chemotaxis
CXCL1_CXCR1.45	CAF_NK_CXCL1_CXCR1	2.44916	2.69e-08	1.93e-06	chemotaxis
CXCL5_CXCR1.45	CAF_NK_CXCL5_CXCR1	1.88755	8.42e-05	0.000759986	chemotaxis
CXCL1_CXCR2.45	CAF_NK_CXCL1_CXCR2	2.29548	5.68e-07	1.82e-05	chemotaxis
CXCL5_CXCR2.45	CAF_NK_CXCL5_CXCR2	1.92853	4.54e-05	0.000457466	chemotaxis
CXCL2_CXCR2.45	CAF_NK_CXCL2_CXCR2	2.12467	5.94e-06	9.47e-05	chemotaxis
CXCL3_CXCR2.45	CAF_NK_CXCL3_CXCR2	2.37588	2.17e-07	9.5e-06	chemotaxis
CX3CL1_CX3CR1.31	CAF_NK_CX3CL1_CX3CR1	1.78607	0.000169093	0.0013084	chemotaxis
CCL3_CCR5.67	Neu_NK_CCL3_CCR5	1.46333	0.0109769	0.0379896	chemotaxis
CCL3_CCR1.67	Neu_NK_CCL3_CCR1	1.73668	0.000179841	0.00137707	chemotaxis
CCL14_CCR1.67	Neu_NK_CCL14_CCR1	2.19669	7.29e-07	2.13e-05	chemotaxis
CCL16_CCR1.67	Neu_NK_CCL16_CCR1	4.35582	0.00215329	0.0104897	chemotaxis
CCL23_CCR1.67	Neu_NK_CCL23_CCR1	1.942	2.06e-05	0.000244644	chemotaxis
CCL13_CCR1.67	Neu_NK_CCL13_CCR1	2.38517	4.42e-09	4.99e-07	chemotaxis
CCL13_CCR3.48	Neu_NK_CCL13_CCR3	1.70344	0.00268872	0.0125182	chemotaxis
CCL13_CCR2.50	Neu_NK_CCL13_CCR2	2.01138	1.68e-06	3.85e-05	chemotaxis
CCL7_CCR1.67	Neu_NK_CCL7_CCR1	1.92712	5.75e-06	9.24e-05	chemotaxis
CCL7_CCR2.50	Neu_NK_CCL7_CCR2	1.87693	6.47e-05	0.000611054	chemotaxis
CCL2_CCR2.50	Neu_NK_CCL2_CCR2	1.82385	4.97e-05	0.000497199	chemotaxis
CCL20_CCR6.28	Neu_NK_CCL20_CCR6	1.84459	9.56e-05	0.000841389	chemotaxis
CXCL1_CXCR1.46	Neu_NK_CXCL1_CXCR1	2.16206	1.4e-06	3.57e-05	chemotaxis
CXCL5_CXCR1.46	Neu_NK_CXCL5_CXCR1	1.4429	0.0235175	0.0701762	chemotaxis
CXCL1_CXCR2.46	Neu_NK_CXCL1_CXCR2	2.19988	3.01e-06	5.92e-05	chemotaxis
CXCL5_CXCR2.46	Neu_NK_CXCL5_CXCR2	2.11413	9.42e-06	0.000135047	chemotaxis
CXCL2_CXCR2.46	Neu_NK_CXCL2_CXCR2	2.06687	1.27e-05	0.000169746	chemotaxis
CXCL3_CXCR2.46	Neu_NK_CXCL3_CXCR2	2.41788	1.32e-07	6.23e-06	chemotaxis
CXCL16_CXCR6.29	Neu_NK_CXCL16_CXCR6	2.22988	2.03e-07	9.07e-06	chemotaxis
CCL25_CCR9.54	Treg_NK_CCL25_CCR9	1.43645	0.0270682	0.0782735	chemotaxis
CCL3_CCR5.68	Treg_NK_CCL3_CCR5	1.53486	0.0043542	0.0179527	chemotaxis
CCL3_CCR1.68	Treg_NK_CCL3_CCR1	1.76415	0.000125549	0.00102544	chemotaxis
CCL14_CCR1.68	Treg_NK_CCL14_CCR1	1.99973	1.64e-05	0.000207678	chemotaxis
CCL2_CCR2.51	Treg_NK_CCL2_CCR2	1.73033	0.000218645	0.00160265	chemotaxis
CCL24_CCR3.49	Treg_NK_CCL24_CCR3	3.94616	6.36e-05	0.000611054	chemotaxis
XCL1_XCR1.24	Treg_NK_XCL1_XCR1	1.36368	0.0338738	0.0934089	chemotaxis
CCL3_CCR5.69	Endo_TCD8_CCL3_CCR5	1.49042	0.00738133	0.027262	chemotaxis
CCL27_CCR2.52	Endo_TCD8_CCL27_CCR2	1.51509	0.0142034	0.0468324	chemotaxis
CCL21_CCR7.26	Eos_TCD8_CCL21_CCR7	1.62987	0.00907288	0.0323714	chemotaxis
CCL4_CCR5.70	Eos_TCD8_CCL4_CCR5	1.37329	0.0291078	0.083154	chemotaxis
CCL3_CCR5.70	Eos_TCD8_CCL3_CCR5	1.49042	0.00738133	0.027262	chemotaxis
CCL27_CCR2.53	Eos_TCD8_CCL27_CCR2	1.7688	0.000557533	0.00343986	chemotaxis
CXCL5_CXCR1.49	Eos_TCD8_CXCL5_CXCR1	1.54975	0.00723847	0.0269054	chemotaxis
CXCL5_CXCR2.49	Eos_TCD8_CXCL5_CXCR2	2.06676	1.86e-05	0.00022558	chemotaxis
CCL4_CCR5.71	CAF_TCD8_CCL4_CCR5	1.50325	0.00482507	0.019482	chemotaxis
CCL13_CCR3.52	CAF_TCD8_CCL13_CCR3	2.14926	5.08e-06	8.71e-05	chemotaxis
CCL13_CCR2.54	CAF_TCD8_CCL13_CCR2	2.10344	3.68e-07	1.36e-05	chemotaxis
CCL2_CCR2.54	CAF_TCD8_CCL2_CCR2	1.73033	0.000218645	0.00160265	chemotaxis
CXCL1_CXCR1.50	CAF_TCD8_CXCL1_CXCR1	1.84969	0.000177502	0.00136159	chemotaxis
CXCL5_CXCR1.50	CAF_TCD8_CXCL5_CXCR1	1.52811	0.0092607	0.0329816	chemotaxis
CXCL1_CXCR2.50	CAF_TCD8_CXCL1_CXCR2	2.14815	4.18e-06	7.67e-05	chemotaxis
CXCL5_CXCR2.50	CAF_TCD8_CXCL5_CXCR2	1.75503	0.00044887	0.00286422	chemotaxis
CXCL2_CXCR2.50	CAF_TCD8_CXCL2_CXCR2	2.05513	1.66e-05	0.000207678	chemotaxis
CXCL3_CXCR2.50	CAF_TCD8_CXCL3_CXCR2	2.23528	1.59e-06	3.8e-05	chemotaxis
CXCL12_CXCR4.46	CAF_TCD8_CXCL12_CXCR4	1.42387	0.0356212	0.0972271	chemotaxis
XCL1_XCR1.27	CAF_TCD8_XCL1_XCR1	1.3914	0.023624	0.0702494	chemotaxis
CX3CL1_CX3CR1.36	CAF_TCD8_CX3CL1_CX3CR1	3.10722	5.29e-11	1.89e-08	chemotaxis
CCL21_CCR7.28	Neu_TCD8_CCL21_CCR7	1.66666	0.0057606	0.0226827	chemotaxis
CCL3_CCR5.72	Neu_TCD8_CCL3_CCR5	1.44681	0.0135752	0.045197	chemotaxis
CCL16_CCR1.72	Neu_TCD8_CCL16_CCR1	2.37051	0.031703	0.0886774	chemotaxis
CCL13_CCR3.53	Neu_TCD8_CCL13_CCR3	2.09037	1.33e-05	0.000175648	chemotaxis
CCL13_CCR2.55	Neu_TCD8_CCL13_CCR2	2.01138	1.68e-06	3.85e-05	chemotaxis
CCL7_CCR3.53	Neu_TCD8_CCL7_CCR3	1.42387	0.0356212	0.0972271	chemotaxis
CCL7_CCR2.55	Neu_TCD8_CCL7_CCR2	1.87693	6.47e-05	0.000611054	chemotaxis
CCL2_CCR2.55	Neu_TCD8_CCL2_CCR2	1.80236	6.88e-05	0.000645487	chemotaxis
CCL24_CCR3.53	Neu_TCD8_CCL24_CCR3	1.72248	0.00100171	0.00564434	chemotaxis
CXCL1_CXCR1.51	Neu_TCD8_CXCL1_CXCR1	1.89922	9.24e-05	0.000821898	chemotaxis
CXCL5_CXCR1.51	Neu_TCD8_CXCL5_CXCR1	1.54975	0.00723847	0.0269054	chemotaxis
CXCL1_CXCR2.51	Neu_TCD8_CXCL1_CXCR2	1.97494	5.73e-05	0.000562035	chemotaxis
CXCL5_CXCR2.51	Neu_TCD8_CXCL5_CXCR2	2.06676	1.86e-05	0.00022558	chemotaxis
CXCL2_CXCR2.51	Neu_TCD8_CXCL2_CXCR2	1.99891	3.43e-05	0.000362609	chemotaxis
CXCL3_CXCR2.51	Neu_TCD8_CXCL3_CXCR2	2.29946	6.87e-07	2.03e-05	chemotaxis
CXCL12_CXCR4.47	Neu_TCD8_CXCL12_CXCR4	1.6835	0.00195178	0.00961376	chemotaxis
CXCL16_CXCR6.34	Neu_TCD8_CXCL16_CXCR6	2.25201	1.39e-07	6.5e-06	chemotaxis
XCL1_XCR1.28	Neu_TCD8_XCL1_XCR1	1.3914	0.023624	0.0702494	chemotaxis
XCL2_XCR1.28	Neu_TCD8_XCL2_XCR1	1.36368	0.0338738	0.0934089	chemotaxis
CX3CL1_CX3CR1.37	Neu_TCD8_CX3CL1_CX3CR1	2.29548	5.68e-07	1.82e-05	chemotaxis
CCL21_CCR7.29	Treg_TCD8_CCL21_CCR7	1.61036	0.00667644	0.025425	chemotaxis
CCL5_CCR3.54	Treg_TCD8_CCL5_CCR3	1.55496	0.0147845	0.048542	chemotaxis
CCL3_CCR5.73	Treg_TCD8_CCL3_CCR5	1.51707	0.00551576	0.021839	chemotaxis
CCL2_CCR2.56	Treg_TCD8_CCL2_CCR2	1.71009	0.000294193	0.00199604	chemotaxis
CCL24_CCR3.54	Treg_TCD8_CCL24_CCR3	3.89853	3.43e-05	0.000362609	chemotaxis
CXCL10_CXCR3.53	Treg_TCD8_CXCL10_CXCR3	1.52533	0.0354965	0.0971962	chemotaxis
CXCL13_CXCR5.29	Treg_TCD8_CXCL13_CXCR5	1.53322	0.00495595	0.0199354	chemotaxis
CXCL12_CXCR4.48	Treg_TCD8_CXCL12_CXCR4	1.69107	0.00215518	0.0104897	chemotaxis
XCL1_XCR1.29	Treg_TCD8_XCL1_XCR1	1.43483	0.0132333	0.0442969	chemotaxis
CXCL5_CXCR1.53	Eos_Endo_CXCL5_CXCR1	1.59451	0.00432503	0.0178736	chemotaxis
CXCL5_CXCR2.53	Eos_Endo_CXCL5_CXCR2	1.6442	0.00425652	0.0177032	chemotaxis
CCL22_CCR4.57	CAF_Endo_CCL22_CCR4	1.73231	0.00311885	0.0139172	chemotaxis
CXCL1_CXCR1.54	CAF_Endo_CXCL1_CXCR1	1.95945	4.42e-05	0.000446731	chemotaxis
CXCL5_CXCR1.54	CAF_Endo_CXCL5_CXCR1	1.61255	0.00340868	0.015022	chemotaxis
CXCL1_CXCR2.54	CAF_Endo_CXCL1_CXCR2	1.73198	0.00127278	0.00682212	chemotaxis
CXCL5_CXCR2.54	CAF_Endo_CXCL5_CXCR2	1.48074	0.0171147	0.0544825	chemotaxis
CXCL2_CXCR2.54	CAF_Endo_CXCL2_CXCR2	1.479	0.0241996	0.0715149	chemotaxis
CXCL3_CXCR2.54	CAF_Endo_CXCL3_CXCR2	1.72669	0.00152216	0.0078544	chemotaxis
CXCL1_CXCR1.55	Neu_Endo_CXCL1_CXCR1	1.99076	3.01e-05	0.000326294	chemotaxis
CXCL5_CXCR1.55	Neu_Endo_CXCL5_CXCR1	1.59451	0.00432503	0.0178736	chemotaxis
CXCL1_CXCR2.55	Neu_Endo_CXCL1_CXCR2	1.59726	0.00715401	0.0267449	chemotaxis
CXCL5_CXCR2.55	Neu_Endo_CXCL5_CXCR2	1.6442	0.00425652	0.0177032	chemotaxis
CXCL2_CXCR2.55	Neu_Endo_CXCL2_CXCR2	1.4605	0.0296554	0.0842134	chemotaxis
CXCL3_CXCR2.55	Neu_Endo_CXCL3_CXCR2	1.80743	0.000604876	0.00371592	chemotaxis
CCL3_CCR1.74	CAF_Eos_CCL3_CCR1	1.40413	0.0240361	0.0713266	chemotaxis
CCL23_CCR1.74	CAF_Eos_CCL23_CCR1	1.86835	3e-05	0.000326294	chemotaxis
CCL13_CCR1.74	CAF_Eos_CCL13_CCR1	1.95493	5.46e-06	9e-05	chemotaxis
CCL13_CCR3.55	CAF_Eos_CCL13_CCR3	1.82946	0.000868105	0.00503032	chemotaxis
CCL13_CCR2.57	CAF_Eos_CCL13_CCR2	2.27003	2.21e-08	1.75e-06	chemotaxis
CCL2_CCR2.57	CAF_Eos_CCL2_CCR2	1.90891	1.32e-05	0.000175648	chemotaxis
CCL28_CCR10.37	CAF_Eos_CCL28_CCR10	1.60168	0.00280927	0.0128626	chemotaxis
CCL3_CCR5.75	Neu_Eos_CCL3_CCR5	1.37792	0.0340923	0.093839	chemotaxis
CCL3_CCR1.75	Neu_Eos_CCL3_CCR1	1.54769	0.00314009	0.0139966	chemotaxis
CCL14_CCR1.75	Neu_Eos_CCL14_CCR1	1.82173	0.000249645	0.00177185	chemotaxis
CCL16_CCR1.75	Neu_Eos_CCL16_CCR1	3.56617	0.0028107	0.0128626	chemotaxis
CCL23_CCR1.75	Neu_Eos_CCL23_CCR1	1.80548	7.86e-05	0.000714481	chemotaxis
CCL13_CCR1.75	Neu_Eos_CCL13_CCR1	1.87452	1.74e-05	0.000214884	chemotaxis
CCL13_CCR3.56	Neu_Eos_CCL13_CCR3	1.82815	0.00102856	0.00575781	chemotaxis
CCL13_CCR2.58	Neu_Eos_CCL13_CCR2	2.19514	7.72e-08	4.34e-06	chemotaxis
CCL7_CCR1.75	Neu_Eos_CCL7_CCR1	1.72441	0.000264565	0.00183569	chemotaxis
CCL7_CCR2.58	Neu_Eos_CCL7_CCR2	2.00953	7.38e-06	0.000113871	chemotaxis
CCL2_CCR2.58	Neu_Eos_CCL2_CCR2	1.96965	4.85e-06	8.52e-05	chemotaxis
CCL3_CCR5.76	Treg_Eos_CCL3_CCR5	1.4159	0.0223757	0.0674734	chemotaxis
CCL3_CCR1.76	Treg_Eos_CCL3_CCR1	1.53501	0.0038639	0.0165024	chemotaxis
CCL14_CCR1.76	Treg_Eos_CCL14_CCR1	1.62833	0.00310185	0.0138944	chemotaxis
CCL16_CCR1.76	Treg_Eos_CCL16_CCR1	1.67899	0.0111669	0.0383375	chemotaxis
CCL2_CCR2.59	Treg_Eos_CCL2_CCR2	1.92734	9.64e-06	0.00013638	chemotaxis
CCL24_CCR3.57	Treg_Eos_CCL24_CCR3	3.94616	6.36e-05	0.000611054	chemotaxis
CCL3_CCR5.77	Neu_CAF_CCL3_CCR5	1.55862	0.00328796	0.0145498	chemotaxis
CCL13_CCR1.77	Neu_CAF_CCL13_CCR1	1.59746	0.0105881	0.0368223	chemotaxis
CCL13_CCR3.58	Neu_CAF_CCL13_CCR3	1.76196	0.00169917	0.00858191	chemotaxis
CXCL1_CXCR1.57	Neu_CAF_CXCL1_CXCR1	2.12453	4.88e-06	8.52e-05	chemotaxis
CXCL5_CXCR1.57	Neu_CAF_CXCL5_CXCR1	1.65995	0.0019528	0.00961376	chemotaxis
CXCL1_CXCR2.57	Neu_CAF_CXCL1_CXCR2	2.30127	2.86e-07	1.13e-05	chemotaxis
CXCL5_CXCR2.57	Neu_CAF_CXCL5_CXCR2	2.2175	9.53e-07	2.65e-05	chemotaxis
CXCL2_CXCR2.57	Neu_CAF_CXCL2_CXCR2	2.18263	1.48e-06	3.66e-05	chemotaxis
CXCL3_CXCR2.57	Neu_CAF_CXCL3_CXCR2	2.5989	3.71e-09	4.67e-07	chemotaxis
CCL4_CCR5.78	Treg_CAF_CCL4_CCR5	1.43549	0.0145992	0.0479705	chemotaxis
CCL3_CCR5.78	Treg_CAF_CCL3_CCR5	1.61238	0.00155677	0.00800409	chemotaxis
CCL24_CCR3.59	Treg_CAF_CCL24_CCR3	3.68503	9.15e-05	0.000819242	chemotaxis
CCL3_CCR5.79	Treg_Neu_CCL3_CCR5	1.58414	0.00215341	0.0104897	chemotaxis
CCL3_CCR1.79	Treg_Neu_CCL3_CCR1	1.99253	2.35e-06	4.97e-05	chemotaxis
CCL14_CCR1.79	Treg_Neu_CCL14_CCR1	2.24215	3.48e-07	1.3e-05	chemotaxis
CCL16_CCR1.79	Treg_Neu_CCL16_CCR1	1.83745	0.00367721	0.015879	chemotaxis
HLA.A_LILRB1	Malignant_Mac_HLA-A_LILRB1	1.53233	0.00349857	0.0153393	checkpoint/inhibitory
HLA.B_LILRB1	Malignant_Mac_HLA-B_LILRB1	1.58141	0.00170811	0.0086169	checkpoint/inhibitory
HLA.F_LILRB1	Malignant_Mac_HLA-F_LILRB1	1.95291	3.9e-06	7.24e-05	checkpoint/inhibitory
CD274_CD80	Malignant_Bcell_CD274_CD80	1.58066	0.0036486	0.0157873	checkpoint/inhibitory
CD274_PDCD1.1	Malignant_TCD4_CD274_PDCD1	1.75005	0.000139905	0.00112343	checkpoint/inhibitory
LGALS9_HAVCR2	Malignant_TCD4_LGALS9_HAVCR2	1.45118	0.00962928	0.034068	checkpoint/inhibitory
HLA.A_KIR2DL3	Malignant_NK_HLA-A_KIR2DL3	1.76151	0.00017332	0.00133428	checkpoint/inhibitory
HLA.A_KIR3DL1	Malignant_NK_HLA-A_KIR3DL1	1.54883	0.0039652	0.0167186	checkpoint/inhibitory
HLA.A_KIR3DL2	Malignant_NK_HLA-A_KIR3DL2	1.90425	1.37e-05	0.000179993	checkpoint/inhibitory
HLA.B_KIR2DL3	Malignant_NK_HLA-B_KIR2DL3	1.74914	0.000189943	0.00143394	checkpoint/inhibitory
HLA.B_KIR3DL1	Malignant_NK_HLA-B_KIR3DL1	1.67212	0.000683285	0.00410354	checkpoint/inhibitory
HLA.B_KIR3DL2	Malignant_NK_HLA-B_KIR3DL2	1.92357	1.18e-05	0.000159074	checkpoint/inhibitory
HLA.C_KIR2DL3	Malignant_NK_HLA-C_KIR2DL3	1.67488	0.000770225	0.00456809	checkpoint/inhibitory
HLA.E_KLRC1.KLRD1	Malignant_NK_HLA-E_KLRC1;KLRD1	2.40064	1.25e-09	1.98e-07	checkpoint/inhibitory
HLA.G_KIR2DL4	Malignant_NK_HLA-G_KIR2DL4	1.46205	0.012323	0.0417387	checkpoint/inhibitory
HLA.G_KIR3DL2	Malignant_NK_HLA-G_KIR3DL2	1.5517	0.00439232	0.0180751	checkpoint/inhibitory
HLA.F_KIR3DL1	Malignant_NK_HLA-F_KIR3DL1	1.99665	3.92e-06	7.25e-05	checkpoint/inhibitory
HLA.F_KIR3DL2	Malignant_NK_HLA-F_KIR3DL2	2.23414	4.54e-08	2.74e-06	checkpoint/inhibitory
CD274_PDCD1.2	Malignant_TCD8_CD274_PDCD1	1.77035	0.000102842	0.000881976	checkpoint/inhibitory
LGALS9_HAVCR2.1	Malignant_TCD8_LGALS9_HAVCR2	1.48012	0.00635175	0.0245151	checkpoint/inhibitory
CD274_CD80.1	Mac_Bcell_CD274_CD80	1.56388	0.00459496	0.0187828	checkpoint/inhibitory
PVR_TIGIT	Mac_TCD4_PVR_TIGIT	2.63315	2.94e-09	4.07e-07	checkpoint/inhibitory
CD274_PDCD1.4	Mac_TCD4_CD274_PDCD1	1.71357	0.000248245	0.00177118	checkpoint/inhibitory
LGALS9_HAVCR2.2	Mac_TCD4_LGALS9_HAVCR2	1.42405	0.0142208	0.0468347	checkpoint/inhibitory
PVR_TIGIT.1	Mac_NK_PVR_TIGIT	2.73421	6.99e-10	1.36e-07	checkpoint/inhibitory
PVR_TIGIT.2	Mac_TCD8_PVR_TIGIT	2.66039	1.91e-09	2.92e-07	checkpoint/inhibitory
CD274_PDCD1.5	Mac_TCD8_CD274_PDCD1	1.73334	0.000184494	0.00140517	checkpoint/inhibitory
LGALS9_HAVCR2.3	Mac_TCD8_LGALS9_HAVCR2	1.43756	0.0117261	0.0400971	checkpoint/inhibitory
CD80_CTLA4	Bcell_TCD4_CD80_CTLA4	1.44617	0.0230969	0.0692099	checkpoint/inhibitory
CD200_CD200R1	Bcell_TCD4_CD200_CD200R1	1.3919	0.0285243	0.0817049	checkpoint/inhibitory
CD80_CTLA4.1	Bcell_TCD8_CD80_CTLA4	2.0049	0.0130582	0.0437791	checkpoint/inhibitory
TNFRSF14_BTLA.1	NK_Bcell_TNFRSF14_BTLA	1.43363	0.0305176	0.086262	checkpoint/inhibitory
SIGLEC1_SPN	Mac_Bcell_SIGLEC1_SPN	1.72981	0.00173577	0.00871677	cell-adhesion/LTEM
SIGLEC1_SPN.1	Mac_TCD4_SIGLEC1_SPN	1.58317	0.00191192	0.00949978	cell-adhesion/LTEM
SIGLEC1_SPN.2	Mac_NK_SIGLEC1_SPN	1.5678	0.00241415	0.0114766	cell-adhesion/LTEM
SIGLEC1_SPN.3	Mac_TCD8_SIGLEC1_SPN	1.5858	0.00187647	0.00935444	cell-adhesion/LTEM
SIGLEC1_SPN.4	Mac_Eos_SIGLEC1_SPN	1.46124	0.011127	0.0382311	cell-adhesion/LTEM
SIGLEC1_SPN.6	Mac_Treg_SIGLEC1_SPN	1.63567	0.000888182	0.00509785	cell-adhesion/LTEM
JAM3_ITGAM.ITGB2.3	Bcell_NK_JAM3_ITGAM;ITGB2	1.52791	0.0104446	0.0364413	cell-adhesion/LTEM
CD99_CD99.2	Bcell_TCD8_CD99_CD99	1.50722	0.00373831	0.0160459	cell-adhesion/LTEM
JAM3_JAM3.12	Bcell_Eos_JAM3_JAM3	1.69151	0.0106138	0.0368517	cell-adhesion/LTEM
JAM3_ITGAM.ITGB2.4	Bcell_Eos_JAM3_ITGAM;ITGB2	1.54563	0.00837477	0.0302027	cell-adhesion/LTEM
CD99_CD99.3	Bcell_Treg_CD99_CD99	1.50722	0.00373831	0.0160459	cell-adhesion/LTEM
ICAM2_ITGAM.ITGB2.3	TCD4_NK_ICAM2_ITGAM;ITGB2	1.88281	0.000102785	0.000881976	cell-adhesion/LTEM
ICAM2_ITGAM.ITGB2.4	TCD4_Eos_ICAM2_ITGAM;ITGB2	1.61925	0.00193064	0.00957063	cell-adhesion/LTEM
ICAM2_ITGAL.ITGB2.9	TCD4_Neu_ICAM2_ITGAL;ITGB2	1.43985	0.026579	0.0773731	cell-adhesion/LTEM
ICAM2_ITGAM.ITGB2.5	TCD4_Neu_ICAM2_ITGAM;ITGB2	1.70495	0.000470108	0.00298641	cell-adhesion/LTEM
ICAM2_ITGAM.ITGB2.8	TCD8_Eos_ICAM2_ITGAM;ITGB2	1.64033	0.00146948	0.00761925	cell-adhesion/LTEM
ICAM2_ITGAL.ITGB2.16	TCD8_Neu_ICAM2_ITGAL;ITGB2	1.49387	0.0142092	0.0468324	cell-adhesion/LTEM
ICAM2_ITGAM.ITGB2.9	TCD8_Neu_ICAM2_ITGAM;ITGB2	1.86738	4.21e-05	0.00042972	cell-adhesion/LTEM
ICAM2_ITGAL.ITGB2.17	TCD8_Treg_ICAM2_ITGAL;ITGB2	1.40405	0.0323242	0.0900625	cell-adhesion/LTEM
CD99_CD99.9	TCD8_Treg_CD99_CD99	1.4333	0.00985096	0.0346806	cell-adhesion/LTEM
JAM3_JAM3.34	Eos_Treg_JAM3_JAM3	1.66406	0.0137034	0.0455154	cell-adhesion/LTEM
ICAM2_ITGAL.ITGB2.22	TCD4_Mac_ICAM2_ITGAL;ITGB2	1.71038	0.000933099	0.00529951	cell-adhesion/LTEM
ICAM2_ITGAL.ITGB2.24	TCD8_Mac_ICAM2_ITGAL;ITGB2	1.77394	0.000396938	0.00257111	cell-adhesion/LTEM
CD99_CD99.12	TCD8_Bcell_CD99_CD99	1.50722	0.00373831	0.0160459	cell-adhesion/LTEM
JAM3_JAM3.48	Eos_Bcell_JAM3_JAM3	1.69151	0.0106138	0.0368517	cell-adhesion/LTEM
CD99_CD99.13	Treg_Bcell_CD99_CD99	1.50722	0.00373831	0.0160459	cell-adhesion/LTEM
ICAM2_ITGAM.ITGB2.18	TCD8_NK_ICAM2_ITGAM;ITGB2	1.85461	0.000145908	0.00116292	cell-adhesion/LTEM
CD99_CD99.19	Treg_TCD8_CD99_CD99	1.4333	0.00985096	0.0346806	cell-adhesion/LTEM
JAM3_JAM3.70	Treg_Eos_JAM3_JAM3	1.66406	0.0137034	0.0455154	cell-adhesion/LTEM
JAM3_ITGAM.ITGB2.30	Treg_Eos_JAM3_ITGAM;ITGB2	1.54109	0.00859501	0.030893	cell-adhesion/LTEM
TNFSF9_TNFRSF9	Malignant_Bcell_TNFSF9_TNFRSF9	1.42865	0.0168955	0.0539048	activating/co-stimulatory
TNFSF9_TNFRSF9.1	Malignant_TCD4_TNFSF9_TNFRSF9	1.38329	0.030044	0.0850917	activating/co-stimulatory
ULBP1_KLRK1	Malignant_TCD4_ULBP1_KLRK1	1.54183	0.00966354	0.0341047	activating/co-stimulatory
ULBP2_KLRK1	Malignant_TCD4_ULBP2_KLRK1	1.77459	0.000461072	0.00293335	activating/co-stimulatory
ULBP3_KLRK1	Malignant_TCD4_ULBP3_KLRK1	2.23351	3e-07	1.16e-05	activating/co-stimulatory
ICOSLG_ICOS.1	Malignant_TCD4_ICOSLG_ICOS	1.53288	0.00629796	0.0243954	activating/co-stimulatory
HLA.C_KIR2DS4	Malignant_NK_HLA-C_KIR2DS4	1.58403	0.00277321	0.0128004	activating/co-stimulatory
HLA.E_KLRC2.KLRD1	Malignant_NK_HLA-E_KLRC2;KLRD1	1.86481	0.000853867	0.00496795	activating/co-stimulatory
HLA.E_KLRC3.KLRD1	Malignant_NK_HLA-E_KLRC3;KLRD1	1.75491	0.000285667	0.00195677	activating/co-stimulatory
ULBP2_KLRK1.1	Malignant_NK_ULBP2_KLRK1	1.69051	0.00140794	0.00736251	activating/co-stimulatory
ULBP3_KLRK1.1	Malignant_NK_ULBP3_KLRK1	2.14794	1.03e-06	2.83e-05	activating/co-stimulatory
ULBP1_KLRK1.2	Malignant_TCD8_ULBP1_KLRK1	1.47025	0.0226267	0.0681344	activating/co-stimulatory
ULBP2_KLRK1.2	Malignant_TCD8_ULBP2_KLRK1	1.73538	0.000797879	0.00469959	activating/co-stimulatory
ULBP3_KLRK1.2	Malignant_TCD8_ULBP3_KLRK1	2.21107	4.35e-07	1.51e-05	activating/co-stimulatory
ICOSLG_ICOS.2	Malignant_TCD8_ICOSLG_ICOS	1.53288	0.00629796	0.0243954	activating/co-stimulatory
CD70_CD27	Mac_Bcell_CD70_CD27	1.36803	0.0361517	0.098362	activating/co-stimulatory
TNFSF8_TNFRSF8	Mac_Bcell_TNFSF8_TNFRSF8	2.00448	0.000144184	0.00115133	activating/co-stimulatory
TNFSF8_TNFRSF8.1	Mac_TCD4_TNFSF8_TNFRSF8	1.50459	0.0213227	0.0652153	activating/co-stimulatory
PVR_CD226	Mac_TCD4_PVR_CD226	1.83981	0.000160768	0.00125569	activating/co-stimulatory
PVR_CD226.1	Mac_NK_PVR_CD226	1.95758	3.14e-05	0.000336977	activating/co-stimulatory
CD70_CD27.3	Mac_TCD8_CD70_CD27	1.3801	0.0306307	0.0865247	activating/co-stimulatory
TNFSF8_TNFRSF8.3	Mac_TCD8_TNFSF8_TNFRSF8	1.90159	0.000424599	0.00273787	activating/co-stimulatory
PVR_CD226.2	Mac_TCD8_PVR_CD226	1.90797	6.2e-05	0.000598685	activating/co-stimulatory
ICOSLG_ICOS.6	Bcell_TCD4_ICOSLG_ICOS	1.54914	0.00504168	0.0202233	activating/co-stimulatory
CD86_CD28	Bcell_TCD4_CD86_CD28	1.62136	0.009445	0.0335266	activating/co-stimulatory
CD80_CD28	Bcell_TCD4_CD80_CD28	1.64506	0.00163074	0.00829489	activating/co-stimulatory
CD48_CD2.4	Bcell_NK_CD48_CD2	1.41413	0.027638	0.07965	activating/co-stimulatory
TNFSF8_TNFRSF8.6	Bcell_TCD8_TNFSF8_TNFRSF8	1.65441	0.000775425	0.00458624	activating/co-stimulatory
ICOSLG_ICOS.7	Bcell_TCD8_ICOSLG_ICOS	1.54914	0.00504168	0.0202233	activating/co-stimulatory
TNFSF8_TNFRSF8.8	TCD4_TCD8_TNFSF8_TNFRSF8	1.72441	0.000264565	0.00183569	activating/co-stimulatory
CD40LG_CD40	TCD4_TCD8_CD40LG_CD40	1.96721	2.43e-06	5.03e-05	activating/co-stimulatory
CD40LG_CD40.1	TCD4_Mac_CD40LG_CD40	1.92761	4.82e-06	8.52e-05	activating/co-stimulatory
TNFSF8_TNFRSF8.9	TCD4_Bcell_TNFSF8_TNFRSF8	1.88662	2.21e-05	0.000257927	activating/co-stimulatory
CD40LG_CD40.2	TCD4_Bcell_CD40LG_CD40	2.04159	1.91e-06	4.23e-05	activating/co-stimulatory
TNFSF14_TNFRSF14.8	TCD8_Bcell_TNFSF14_TNFRSF14	1.4975	0.00988917	0.0347624	activating/co-stimulatory
TNFSF8_TNFRSF8.10	TCD8_Bcell_TNFSF8_TNFRSF8	1.79221	0.000101531	0.000879522	activating/co-stimulatory
TNFSF8_TNFRSF8.11	Neu_Bcell_TNFSF8_TNFRSF8	1.72401	0.000476032	0.00300622	activating/co-stimulatory
TNFSF14_TNFRSF14.10	TCD8_TCD4_TNFSF14_TNFRSF14	1.50395	0.00950846	0.0336683	activating/co-stimulatory
TNFSF14_TNFRSF14.11	TCD8_NK_TNFSF14_TNFRSF14	1.55421	0.00705276	0.0265516	activating/co-stimulatory
TNFSF8_TNFRSF8.16	Neu_TCD8_TNFSF8_TNFRSF8	1.58199	0.00318872	0.0141595	activating/co-stimulatory

## Sheet: Table S5
ligand.receptor	names	odds.ratio	p.value	fdr	annotation
IL1A_IL1R2	Mac_Bcell_IL1A_IL1R2	1.45264	0.0276583	0.07965	pro-inflammatory
IL6_IL6R.IL6ST.2	TCD8_Bcell_IL6_IL6R;IL6ST	1.42333	0.0322138	0.0899303	pro-inflammatory
CCL5_CCR3	Malignant_Mac_CCL5_CCR3	1.45674	0.0270831	0.0782735	chemotaxis
CCL14_CCR1	Malignant_Mac_CCL14_CCR1	1.94147	1.74e-05	0.000214884	chemotaxis
CCL16_CCR1	Malignant_Mac_CCL16_CCR1	2.03014	1.11e-05	0.000150373	chemotaxis
CCL23_CCR1	Malignant_Mac_CCL23_CCR1	1.82073	0.000112998	0.000953809	chemotaxis
CCL15_CCR3	Malignant_Mac_CCL15_CCR3	3.11331	0.00602295	0.0234999	chemotaxis
CCL15_CCR1	Malignant_Mac_CCL15_CCR1	3.14467	0.0017501	0.00877709	chemotaxis
CCL13_CCR1	Malignant_Mac_CCL13_CCR1	1.57474	0.00334275	0.014777	chemotaxis
CXCL12_CXCR4	Malignant_Mac_CXCL12_CXCR4	1.93757	0.000207354	0.00154632	chemotaxis
CCL15_CCR1.1	Malignant_Bcell_CCL15_CCR1	2.23902	0.0297817	0.0845161	chemotaxis
CXCL12_CXCR4.1	Malignant_Bcell_CXCL12_CXCR4	1.72589	0.0027724	0.0128004	chemotaxis
CCL5_CCR3.1	Malignant_TCD4_CCL5_CCR3	1.58142	0.00531007	0.0211025	chemotaxis
CCL14_CCR1.2	Malignant_TCD4_CCL14_CCR1	1.64458	0.00142855	0.00746115	chemotaxis
CCL16_CCR1.2	Malignant_TCD4_CCL16_CCR1	1.96615	2.96e-05	0.000326281	chemotaxis
CCL23_CCR1.2	Malignant_TCD4_CCL23_CCR1	1.67474	0.000886377	0.00509489	chemotaxis
CCL15_CCR3.1	Malignant_TCD4_CCL15_CCR3	2.80964	0.00642423	0.0246617	chemotaxis
CCL15_CCR1.2	Malignant_TCD4_CCL15_CCR1	3.03244	0.00272391	0.0126272	chemotaxis
CCL13_CCR1.2	Malignant_TCD4_CCL13_CCR1	1.5262	0.0065674	0.0250543	chemotaxis
CXCL1_CXCR1	Malignant_TCD4_CXCL1_CXCR1	1.60628	0.00310745	0.0138944	chemotaxis
CXCL5_CXCR1	Malignant_TCD4_CXCL5_CXCR1	1.49927	0.0122922	0.0417332	chemotaxis
CXCL5_CXCR2	Malignant_TCD4_CXCL5_CXCR2	1.45262	0.0200239	0.0622192	chemotaxis
CXCL12_CXCR4.2	Malignant_TCD4_CXCL12_CXCR4	1.70307	0.00360736	0.0156496	chemotaxis											2
XCL1_XCR1	Malignant_TCD4_XCL1_XCR1	1.57134	0.00932864	0.033141	chemotaxis
CCL5_CCR3.2	Malignant_NK_CCL5_CCR3	1.524	0.00948396	0.0336371	chemotaxis
CCL15_CCR3.2	Malignant_NK_CCL15_CCR3	2.92077	0.00420247	0.0175294	chemotaxis
CXCL1_CXCR1.1	Malignant_NK_CXCL1_CXCR1	2.0109	2.65e-05	0.000296337	chemotaxis
XCL1_XCR1.1	Malignant_NK_XCL1_XCR1	1.57134	0.00932864	0.033141	chemotaxis
CCL5_CCR3.3	Malignant_TCD8_CCL5_CCR3	1.44339	0.0211022	0.0647255	chemotaxis
CCL14_CCR1.4	Malignant_TCD8_CCL14_CCR1	1.96122	1.05e-05	0.000145356	chemotaxis
CCL16_CCR1.4	Malignant_TCD8_CCL16_CCR1	2.00353	1.33e-05	0.000176079	chemotaxis
CCL23_CCR1.4	Malignant_TCD8_CCL23_CCR1	1.81734	9.87e-05	0.000862228	chemotaxis
CCL15_CCR3.3	Malignant_TCD8_CCL15_CCR3	2.589	0.0145779	0.047937	chemotaxis
CCL15_CCR1.4	Malignant_TCD8_CCL15_CCR1	2.8523	0.00348218	0.0152831	chemotaxis
CCL13_CCR1.4	Malignant_TCD8_CCL13_CCR1	1.56446	0.00357539	0.0155648	chemotaxis
CXCL1_CXCR1.2	Malignant_TCD8_CXCL1_CXCR1	1.60175	0.00319622	0.0141731	chemotaxis
CXCL5_CXCR1.2	Malignant_TCD8_CXCL5_CXCR1	1.49557	0.0125576	0.0422992	chemotaxis
XCL1_XCR1.2	Malignant_TCD8_XCL1_XCR1	1.63065	0.00458226	0.0187488	chemotaxis
CXCL1_CXCR1.3	Malignant_Endo_CXCL1_CXCR1	1.65452	0.00153411	0.00789708	chemotaxis
CXCL5_CXCR1.3	Malignant_Endo_CXCL5_CXCR1	1.52905	0.00817762	0.0296162	chemotaxis
CXCL1_CXCR2.3	Malignant_Endo_CXCL1_CXCR2	1.39539	0.0307785	0.0867706	chemotaxis
CXCL5_CXCR2.3	Malignant_Endo_CXCL5_CXCR2	1.65796	0.0013078	0.00695665	chemotaxis
CXCL2_CXCR2.3	Malignant_Endo_CXCL2_CXCR2	1.49786	0.011057	0.0381128	chemotaxis
CCL5_CCR3.4	Malignant_Eos_CCL5_CCR3	1.57322	0.00631953	0.0244127	chemotaxis
CCL15_CCR3.4	Malignant_Eos_CCL15_CCR3	2.80964	0.00642423	0.0246617	chemotaxis
CCL5_CCR3.5	Malignant_CAF_CCL5_CCR3	1.48867	0.0163846	0.052523	chemotaxis
CCL14_CCR1.6	Malignant_CAF_CCL14_CCR1	1.73694	0.000375824	0.00244171	chemotaxis
CCL16_CCR1.6	Malignant_CAF_CCL16_CCR1	2.06776	1.04e-05	0.000145356	chemotaxis
CCL23_CCR1.6	Malignant_CAF_CCL23_CCR1	1.77076	0.000256049	0.00179835	chemotaxis
CCL15_CCR3.5	Malignant_CAF_CCL15_CCR3	2.80964	0.00642423	0.0246617	chemotaxis
CCL15_CCR1.6	Malignant_CAF_CCL15_CCR1	2.64923	0.00796608	0.0290217	chemotaxis
CCL13_CCR1.6	Malignant_CAF_CCL13_CCR1	1.45462	0.0159811	0.0516406	chemotaxis
CXCL1_CXCR1.4	Malignant_CAF_CXCL1_CXCR1	1.53811	0.00687229	0.0260782	chemotaxis
CCL15_CCR1.7	Malignant_Neu_CCL15_CCR1	2.47949	0.0216184	0.0658845	chemotaxis
CXCL1_CXCR1.5	Malignant_Neu_CXCL1_CXCR1	1.60628	0.00310745	0.0138944	chemotaxis
CXCL5_CXCR1.5	Malignant_Neu_CXCL5_CXCR1	1.49927	0.0122922	0.0417332	chemotaxis
CXCL1_CXCR2.5	Malignant_Neu_CXCL1_CXCR2	1.97306	9.94e-05	0.000864491	chemotaxis
CXCL12_CXCR4.4	Malignant_Neu_CXCL12_CXCR4	1.82604	0.000543707	0.00336423	chemotaxis
CCL27_CCR10.4	Mac_Bcell_CCL27_CCR10	1.58035	0.0193355	0.0604744	chemotaxis
CCL23_CCR1.9	Mac_TCD4_CCL23_CCR1	1.935	1.82e-05	0.000222968	chemotaxis
CCL27_CCR10.5	Mac_TCD4_CCL27_CCR10	1.52467	0.0314703	0.0883725	chemotaxis
CXCL6_CXCR1.6	Mac_TCD4_CXCL6_CXCR1	1.53303	0.0210057	0.0645219	chemotaxis
CXCL2_CXCR2.6	Mac_TCD4_CXCL2_CXCR2	1.61881	0.00220887	0.0106783	chemotaxis
CX3CL1_CX3CR1.4	Mac_TCD4_CX3CL1_CX3CR1	1.8582	0.000102513	0.000881976	chemotaxis
CCL23_CCR1.10	Mac_NK_CCL23_CCR1	1.45158	0.0309906	0.0873113	chemotaxis
CXCL2_CXCR2.7	Mac_NK_CXCL2_CXCR2	1.49447	0.0112822	0.0386405	chemotaxis
CX3CL1_CX3CR1.5	Mac_NK_CX3CL1_CX3CR1	1.46375	0.0209789	0.0645219	chemotaxis
CCL23_CCR1.11	Mac_TCD8_CCL23_CCR1	2.16046	5.17e-07	1.7e-05	chemotaxis
CCL27_CCR10.6	Mac_TCD8_CCL27_CCR10	1.58035	0.0193355	0.0604744	chemotaxis
CXCL6_CXCR1.8	Mac_TCD8_CXCL6_CXCR1	1.52636	0.0216617	0.065923	chemotaxis
CXCL2_CXCR2.8	Mac_TCD8_CXCL2_CXCR2	1.58468	0.00355712	0.0155167	chemotaxis
CX3CL1_CX3CR1.6	Mac_TCD8_CX3CL1_CX3CR1	2.02462	9.59e-06	0.00013638	chemotaxis
CXCL6_CXCR1.9	Mac_Endo_CXCL6_CXCR1	1.57586	0.0133743	0.0446296	chemotaxis
CXCL6_CXCR2.9	Mac_Endo_CXCL6_CXCR2	1.4605	0.0296554	0.0842134	chemotaxis
CXCL2_CXCR2.9	Mac_Endo_CXCL2_CXCR2	1.95622	1.86e-05	0.00022558	chemotaxis
CCL23_CCR1.12	Mac_Eos_CCL23_CCR1	1.80579	0.00115492	0.00634909	chemotaxis
CCL23_CCR1.13	Mac_CAF_CCL23_CCR1	2.05849	3.56e-06	6.7e-05	chemotaxis
CXCL6_CXCR1.10	Mac_CAF_CXCL6_CXCR1	1.48455	0.033194	0.0921267	chemotaxis
CXCL6_CXCR1.11	Mac_Neu_CXCL6_CXCR1	1.53303	0.0210057	0.0645219	chemotaxis
CCL3_CCR1.15	Bcell_TCD4_CCL3_CCR1	1.6814	0.000556171	0.0034364	chemotaxis
CXCL2_CXCR2.12	Bcell_TCD4_CXCL2_CXCR2	1.8582	0.000102513	0.000881976	chemotaxis
CCL20_CCR6.6	Bcell_NK_CCL20_CCR6	1.63955	0.00290252	0.0132264	chemotaxis
CXCL2_CXCR2.13	Bcell_NK_CXCL2_CXCR2	1.78693	0.000267648	0.00184217	chemotaxis
CCL3_CCR1.17	Bcell_TCD8_CCL3_CCR1	1.71705	0.000279289	0.00191615	chemotaxis
CXCL2_CXCR2.14	Bcell_TCD8_CXCL2_CXCR2	1.83855	0.000137839	0.001111	chemotaxis
CXCL6_CXCR1.15	Bcell_Endo_CXCL6_CXCR1	1.48857	0.0366265	0.0995276	chemotaxis
CXCL2_CXCR2.15	Bcell_Endo_CXCL2_CXCR2	2.1641	1.13e-06	2.98e-05	chemotaxis
CXCL13_CXCR3.15	Bcell_Endo_CXCL13_CXCR3	1.44287	0.0139222	0.0459925	chemotaxis
CCL3_CCR1.19	Bcell_CAF_CCL3_CCR1	1.52488	0.00523681	0.0208888	chemotaxis
CXCL2_CXCR2.16	Bcell_CAF_CXCL2_CXCR2	1.42485	0.0260115	0.0760827	chemotaxis
CXCL13_CXCR3.16	Bcell_CAF_CXCL13_CXCR3	1.38168	0.0303389	0.0858702	chemotaxis
CCL20_CCR6.7	Bcell_Treg_CCL20_CCR6	1.70302	0.00130472	0.00695665	chemotaxis
CCL13_CCR1.21	TCD4_NK_CCL13_CCR1	2.4436	5.74e-06	9.24e-05	chemotaxis
CCL13_CCR3.16	TCD4_NK_CCL13_CCR3	1.98258	1.85e-05	0.00022558	chemotaxis
CCL13_CCR2.15	TCD4_NK_CCL13_CCR2	2.27106	4.81e-05	0.000483403	chemotaxis
CCL28_CCR3.16	TCD4_NK_CCL28_CCR3	1.43363	0.0305176	0.086262	chemotaxis
CXCL5_CXCR2.18	TCD4_NK_CXCL5_CXCR2	1.48074	0.0171147	0.0544825	chemotaxis
CCL23_CCR1.22	TCD4_TCD8_CCL23_CCR1	1.94923	3.32e-05	0.00035299	chemotaxis
CCL13_CCR1.22	TCD4_TCD8_CCL13_CCR1	2.16346	1.23e-07	5.94e-06	chemotaxis
CCL13_CCR3.17	TCD4_TCD8_CCL13_CCR3	1.98193	1.08e-05	0.000147761	chemotaxis
CCL13_CCR2.16	TCD4_TCD8_CCL13_CCR2	2.36649	2.03e-05	0.000243847	chemotaxis
CXCL5_CXCR1.19	TCD4_TCD8_CXCL5_CXCR1	1.62642	0.00358617	0.01558	chemotaxis
CXCL5_CXCR2.19	TCD4_TCD8_CXCL5_CXCR2	1.46006	0.0214041	0.0654174	chemotaxis
CXCL5_CXCR1.20	TCD4_Endo_CXCL5_CXCR1	1.66448	0.00218317	0.0105899	chemotaxis
CXCL6_CXCR1.20	TCD4_Endo_CXCL6_CXCR1	1.47093	0.0315265	0.0883846	chemotaxis
CXCL5_CXCR2.20	TCD4_Endo_CXCL5_CXCR2	1.80023	0.000286696	0.00195774	chemotaxis
CXCL13_CXCR3.19	TCD4_Endo_CXCL13_CXCR3	1.51459	0.00560817	0.0221435	chemotaxis
CCL13_CCR1.23	TCD4_Eos_CCL13_CCR1	2.12234	0.000117096	0.000984526	chemotaxis
CCL13_CCR3.18	TCD4_Eos_CCL13_CCR3	2.17104	2.41e-06	5.01e-05	chemotaxis
CCL13_CCR2.17	TCD4_Eos_CCL13_CCR2	2.10361	0.000189679	0.00143394	chemotaxis
CCL28_CCR3.18	TCD4_Eos_CCL28_CCR3	1.51129	0.0163001	0.052395	chemotaxis
CCL23_CCR1.24	TCD4_CAF_CCL23_CCR1	1.63856	0.00222749	0.0107562	chemotaxis
CCL13_CCR1.24	TCD4_CAF_CCL13_CCR1	2.27626	3.99e-08	2.47e-06	chemotaxis
CCL13_CCR3.19	TCD4_CAF_CCL13_CCR3	2.02728	1.37e-05	0.000179548	chemotaxis
CCL28_CCR3.19	TCD4_CAF_CCL28_CCR3	1.47451	0.0221302	0.0669923	chemotaxis
CXCL5_CXCR1.21	TCD4_CAF_CXCL5_CXCR1	1.49279	0.0160198	0.0517265	chemotaxis
CXCL5_CXCR2.21	TCD4_CAF_CXCL5_CXCR2	1.43128	0.0343072	0.0941198	chemotaxis
CXCL13_CXCR3.20	TCD4_CAF_CXCL13_CXCR3	1.49959	0.00694618	0.0262888	chemotaxis
CXCL5_CXCR1.22	TCD4_Neu_CXCL5_CXCR1	1.65139	0.00270783	0.0125662	chemotaxis
CCL3_CCR1.26	NK_TCD8_CCL3_CCR1	1.71009	0.000294193	0.00199604	chemotaxis
CCL23_CCR1.26	NK_TCD8_CCL23_CCR1	1.94582	2.85e-05	0.000314717	chemotaxis
CCL13_CCR1.26	NK_TCD8_CCL13_CCR1	1.85498	3.92e-05	0.000406739	chemotaxis
CCL13_CCR3.20	NK_TCD8_CCL13_CCR3	1.44339	0.0211022	0.0647255	chemotaxis
CCL27_CCR10.13	NK_TCD8_CCL27_CCR10	1.58035	0.0193355	0.0604744	chemotaxis
CXCL1_CXCR1.23	NK_TCD8_CXCL1_CXCR1	1.78693	0.000267648	0.00184217	chemotaxis
CXCL5_CXCR1.23	NK_TCD8_CXCL5_CXCR1	1.57023	0.0072902	0.0270185	chemotaxis
CXCL1_CXCR2.23	NK_TCD8_CXCL1_CXCR2	1.42675	0.0232228	0.0694903	chemotaxis
CXCL5_CXCR2.23	NK_TCD8_CXCL5_CXCR2	1.44332	0.0260883	0.0761515	chemotaxis
CXCL2_CXCR2.23	NK_TCD8_CXCL2_CXCR2	1.62388	0.00244117	0.0115794	chemotaxis
CX3CL1_CX3CR1.15	NK_TCD8_CX3CL1_CX3CR1	2.03712	7.29e-06	0.000113871	chemotaxis
CXCL1_CXCR1.24	NK_Endo_CXCL1_CXCR1	1.84463	0.000112432	0.000950904	chemotaxis
CXCL5_CXCR1.24	NK_Endo_CXCL5_CXCR1	1.63225	0.00346728	0.0152333	chemotaxis
CXCL6_CXCR1.24	NK_Endo_CXCL6_CXCR1	1.47093	0.0315265	0.0883846	chemotaxis
CXCL1_CXCR2.24	NK_Endo_CXCL1_CXCR2	1.80965	0.000122258	0.00101205	chemotaxis
CXCL5_CXCR2.24	NK_Endo_CXCL5_CXCR2	1.78739	0.000364048	0.00238326	chemotaxis
CXCL2_CXCR2.24	NK_Endo_CXCL2_CXCR2	1.97895	1.58e-05	0.000202473	chemotaxis
CXCL3_CXCR2.24	NK_Endo_CXCL3_CXCR2	1.65452	0.00153411	0.00789708	chemotaxis
CXCL13_CXCR3.22	NK_Endo_CXCL13_CXCR3	1.48239	0.00869674	0.0312325	chemotaxis
CCL13_CCR3.21	NK_Eos_CCL13_CCR3	1.53707	0.00992285	0.0347624	chemotaxis
CCL3_CCR1.28	NK_CAF_CCL3_CCR1	1.53753	0.00427665	0.0177524	chemotaxis
CCL23_CCR1.28	NK_CAF_CCL23_CCR1	1.61922	0.00251368	0.0118839	chemotaxis
CCL13_CCR1.28	NK_CAF_CCL13_CCR1	1.68889	0.000527048	0.00327534	chemotaxis
CCL13_CCR3.22	NK_CAF_CCL13_CCR3	1.44688	0.0255964	0.075044	chemotaxis
CXCL1_CXCR1.25	NK_CAF_CXCL1_CXCR1	1.75609	0.00038321	0.00248594	chemotaxis
CXCL5_CXCR1.25	NK_CAF_CXCL5_CXCR1	1.44094	0.0293779	0.0837584	chemotaxis
CXCL1_CXCR2.25	NK_CAF_CXCL1_CXCR2	1.4366	0.024355	0.0719244	chemotaxis
CXCL13_CXCR3.23	NK_CAF_CXCL13_CXCR3	1.46767	0.010674	0.0370308	chemotaxis
CXCL1_CXCR1.26	NK_Neu_CXCL1_CXCR1	1.7932	0.000256687	0.00179835	chemotaxis
CXCL5_CXCR1.26	NK_Neu_CXCL5_CXCR1	1.59433	0.00560557	0.0221435	chemotaxis
CXCL1_CXCR2.26	NK_Neu_CXCL1_CXCR2	1.51129	0.0163001	0.052395	chemotaxis
CCL20_CCR6.10	NK_Treg_CCL20_CCR6	1.6046	0.00407426	0.0171447	chemotaxis
CXCL2_CXCR2.27	TCD8_Endo_CXCL2_CXCR2	1.94582	2.85e-05	0.000314717	chemotaxis
CXCL13_CXCR3.24	TCD8_Endo_CXCL13_CXCR3	1.44481	0.0137494	0.0455973	chemotaxis
CCL4_CCR5.30	TCD8_Eos_CCL4_CCR5	1.8207	0.00393575	0.0166432	chemotaxis
CCL13_CCR3.23	TCD8_Eos_CCL13_CCR3	1.65847	0.00226253	0.0108886	chemotaxis
CCL4_CCR5.31	TCD8_CAF_CCL4_CCR5	1.55222	0.0319485	0.0892476	chemotaxis
CCL16_CCR1.31	TCD8_CAF_CCL16_CCR1	1.44046	0.0214593	0.0655394	chemotaxis
CCL13_CCR1.31	TCD8_CAF_CCL13_CCR1	1.8011	9.5e-05	0.000839939	chemotaxis
CCL13_CCR3.24	TCD8_CAF_CCL13_CCR3	1.58142	0.00531007	0.0211025	chemotaxis
CXCL13_CXCR3.25	TCD8_CAF_CXCL13_CXCR3	1.43054	0.0166948	0.0534369	chemotaxis
CCL20_CCR6.11	TCD8_Treg_CCL20_CCR6	1.73603	0.000922367	0.00525247	chemotaxis
CCL13_CCR1.33	Endo_Eos_CCL13_CCR1	2.04363	0.000250405	0.00177185	chemotaxis
CCL13_CCR3.25	Endo_Eos_CCL13_CCR3	2.18313	2.22e-06	4.82e-05	chemotaxis
CCL13_CCR2.21	Endo_Eos_CCL13_CCR2	2.15239	8.31e-05	0.000753454	chemotaxis
CCL24_CCR3.25	Endo_Eos_CCL24_CCR3	1.77832	0.000613709	0.00375941	chemotaxis
CCL14_CCR1.34	Endo_CAF_CCL14_CCR1	1.43356	0.0247716	0.0729537	chemotaxis
CCL13_CCR1.34	Endo_CAF_CCL13_CCR1	2.28417	3.74e-08	2.38e-06	chemotaxis
CCL13_CCR3.26	Endo_CAF_CCL13_CCR3	1.97497	2.79e-05	0.000310811	chemotaxis
CCL24_CCR3.26	Endo_CAF_CCL24_CCR3	1.70953	0.00125437	0.0067572	chemotaxis
CXCL1_CXCR1.30	Endo_CAF_CXCL1_CXCR1	1.82526	0.000150779	0.00118961	chemotaxis
CXCL5_CXCR1.30	Endo_CAF_CXCL5_CXCR1	1.53707	0.00992285	0.0347624	chemotaxis
CXCL1_CXCR2.30	Endo_CAF_CXCL1_CXCR2	1.58879	0.00393788	0.0166432	chemotaxis
CXCL5_CXCR2.30	Endo_CAF_CXCL5_CXCR2	1.47451	0.0221302	0.0669923	chemotaxis
CXCL13_CXCR3.26	Endo_CAF_CXCL13_CXCR3	1.57569	0.00228404	0.0109552	chemotaxis
CXCL1_CXCR1.31	Endo_Neu_CXCL1_CXCR1	1.88519	7.23e-05	0.000672297	chemotaxis
CXCL5_CXCR1.31	Endo_Neu_CXCL5_CXCR1	1.67698	0.00202777	0.00991455	chemotaxis
CXCL1_CXCR2.31	Endo_Neu_CXCL1_CXCR2	1.76871	0.000884553	0.00509489	chemotaxis
CCL20_CCR6.12	Endo_Treg_CCL20_CCR6	1.72888	0.000830797	0.00485801	chemotaxis
CCL23_CCR1.36	Eos_CAF_CCL23_CCR1	1.63354	0.00229804	0.0110101	chemotaxis
CCL13_CCR1.36	Eos_CAF_CCL13_CCR1	1.55182	0.00388718	0.0165196	chemotaxis
CXCL1_CXCR1.32	Eos_CAF_CXCL1_CXCR1	1.82526	0.000150779	0.00118961	chemotaxis
CXCL1_CXCR2.32	Eos_CAF_CXCL1_CXCR2	1.58879	0.00393788	0.0166432	chemotaxis
CXCL1_CXCR1.33	Eos_Neu_CXCL1_CXCR1	1.88519	7.23e-05	0.000672297	chemotaxis
CXCL1_CXCR2.33	Eos_Neu_CXCL1_CXCR2	1.87328	0.000252357	0.00177685	chemotaxis
CXCL6_CXCR1.34	CAF_Neu_CXCL6_CXCR1	1.57142	0.00496786	0.0199646	chemotaxis
CCL20_CCR6.14	CAF_Treg_CCL20_CCR6	1.70346	0.00112618	0.00622304	chemotaxis
CCL22_CCR4.29	Neu_Treg_CCL22_CCR4	1.68786	0.026256	0.0765369	chemotaxis
CCL3_CCR1.39	Bcell_Mac_CCL3_CCR1	1.74914	0.000189943	0.00143394	chemotaxis
CCL23_CCR1.40	TCD4_Mac_CCL23_CCR1	1.98402	2.63e-05	0.00029572	chemotaxis
CCL15_CCR3.29	TCD4_Mac_CCL15_CCR3	3.57894	0.0292033	0.0833712	chemotaxis
CCL13_CCR1.40	TCD4_Mac_CCL13_CCR1	2.22787	4.78e-08	2.85e-06	chemotaxis
CCL13_CCR3.29	TCD4_Mac_CCL13_CCR3	2.12113	1.63e-05	0.000206617	chemotaxis
CCL13_CCR2.23	TCD4_Mac_CCL13_CCR2	2.42006	5.1e-06	8.71e-05	chemotaxis
CCL3_CCR1.41	NK_Mac_CCL3_CCR1	1.74135	0.00020129	0.00150399	chemotaxis
CCL23_CCR1.41	NK_Mac_CCL23_CCR1	1.97858	2.28e-05	0.000265151	chemotaxis
CCL15_CCR3.30	NK_Mac_CCL15_CCR3	4.07916	0.0336295	0.0929745	chemotaxis
CCL13_CCR1.41	NK_Mac_CCL13_CCR1	1.88848	2.57e-05	0.000295165	chemotaxis
CCL13_CCR3.30	NK_Mac_CCL13_CCR3	1.57898	0.00788767	0.0287605	chemotaxis
CCL4_CCR5.42	TCD8_Mac_CCL4_CCR5	1.74752	0.00850552	0.0306227	chemotaxis
CCL16_CCR1.42	TCD8_Mac_CCL16_CCR1	1.50395	0.00950846	0.0336683	chemotaxis
CCL13_CCR1.42	TCD8_Mac_CCL13_CCR1	2.06707	1.56e-06	3.8e-05	chemotaxis
CCL13_CCR3.31	TCD8_Mac_CCL13_CCR3	1.51129	0.0163001	0.052395	chemotaxis
CCL16_CCR1.43	Endo_Mac_CCL16_CCR1	1.54057	0.0124129	0.0419107	chemotaxis
CCL15_CCR3.32	Endo_Mac_CCL15_CCR3	4.07916	0.0336295	0.0929745	chemotaxis
CCL13_CCR1.43	Endo_Mac_CCL13_CCR1	2.18639	1.02e-07	5.08e-06	chemotaxis
CCL13_CCR3.32	Endo_Mac_CCL13_CCR3	2.17158	8.1e-06	0.000122306	chemotaxis
CCL13_CCR2.26	Endo_Mac_CCL13_CCR2	2.40529	3.47e-06	6.61e-05	chemotaxis
CCL24_CCR3.32	Endo_Mac_CCL24_CCR3	1.65072	0.00311903	0.0139172	chemotaxis
CCL16_CCR1.44	Eos_Mac_CCL16_CCR1	1.43479	0.0221693	0.0669923	chemotaxis
CCL23_CCR1.44	Eos_Mac_CCL23_CCR1	1.97497	2.79e-05	0.000310811	chemotaxis
CCL15_CCR3.33	Eos_Mac_CCL15_CCR3	4.07916	0.0336295	0.0929745	chemotaxis
CCL13_CCR1.44	Eos_Mac_CCL13_CCR1	1.77478	0.000157242	0.00123264	chemotaxis
CCL13_CCR3.33	Eos_Mac_CCL13_CCR3	1.53834	0.0111218	0.0382311	chemotaxis
CCL16_CCR1.45	CAF_Mac_CCL16_CCR1	1.47834	0.0138835	0.0459	chemotaxis
CCL15_CCR3.35	Neu_Mac_CCL15_CCR3	4.07916	0.0336295	0.0929745	chemotaxis
CCL23_CCR1.47	Treg_Mac_CCL23_CCR1	1.99512	1.41e-05	0.00018495	chemotaxis
CCL13_CCR1.47	Treg_Mac_CCL13_CCR1	1.77025	0.000162536	0.00126489	chemotaxis
CCL13_CCR3.36	Treg_Mac_CCL13_CCR3	1.48338	0.0211372	0.0647401	chemotaxis
CCL13_CCR1.48	TCD4_Bcell_CCL13_CCR1	1.61919	0.00833892	0.030115	chemotaxis
CCL13_CCR2.31	TCD4_Bcell_CCL13_CCR2	1.77532	0.00296187	0.0134397	chemotaxis
CCL4_CCR5.49	NK_Bcell_CCL4_CCR5	1.41222	0.02528	0.0743488	chemotaxis
CCL27_CCR10.18	NK_Bcell_CCL27_CCR10	1.58035	0.0193355	0.0604744	chemotaxis
CCL20_CCR6.17	NK_Bcell_CCL20_CCR6	1.47142	0.0201273	0.0624048	chemotaxis
CCL4_CCR5.50	TCD8_Bcell_CCL4_CCR5	1.62868	0.00106698	0.00593861	chemotaxis
CCL20_CCR6.18	TCD8_Bcell_CCL20_CCR6	1.54183	0.00966354	0.0341047	chemotaxis
CCL13_CCR1.51	Endo_Bcell_CCL13_CCR1	1.49919	0.0276572	0.07965	chemotaxis
CCL13_CCR2.34	Endo_Bcell_CCL13_CCR2	1.82691	0.00143386	0.00747981	chemotaxis
CCL20_CCR6.19	Endo_Bcell_CCL20_CCR6	1.54109	0.00859501	0.030893	chemotaxis
CXCL13_CXCR3.31	Endo_Bcell_CXCL13_CXCR3	1.57023	0.0072902	0.0270185	chemotaxis
CCL20_CCR6.21	CAF_Bcell_CCL20_CCR6	1.50188	0.0135865	0.045197	chemotaxis
CXCL13_CXCR3.33	CAF_Bcell_CXCL13_CXCR3	1.58884	0.00578197	0.0227251	chemotaxis
CCL4_CCR5.54	Neu_Bcell_CCL4_CCR5	1.71612	0.000581165	0.00357537	chemotaxis
CCL28_CCR10.23	Neu_Bcell_CCL28_CCR10	1.40203	0.0360908	0.0982585	chemotaxis
CXCL13_CXCR3.34	Neu_Bcell_CXCL13_CXCR3	1.6902	0.001877	0.00935444	chemotaxis
CCL20_CCR6.23	Treg_Bcell_CCL20_CCR6	1.47142	0.0201273	0.0624048	chemotaxis
CCL3_CCR1.56	NK_TCD4_CCL3_CCR1	1.6578	0.00075682	0.0044948	chemotaxis
CCL23_CCR1.56	NK_TCD4_CCL23_CCR1	1.81245	0.000192834	0.00145304	chemotaxis
CCL13_CCR1.56	NK_TCD4_CCL13_CCR1	1.79253	0.000118316	0.000988961	chemotaxis
CCL13_CCR3.37	NK_TCD4_CCL13_CCR3	1.48465	0.0167496	0.0535137	chemotaxis
CCL27_CCR10.25	NK_TCD4_CCL27_CCR10	1.52467	0.0314703	0.0883725	chemotaxis
CXCL1_CXCR1.35	NK_TCD4_CXCL1_CXCR1	1.7932	0.000256687	0.00179835	chemotaxis
CXCL5_CXCR1.35	NK_TCD4_CXCL5_CXCR1	1.59433	0.00560557	0.0221435	chemotaxis
CXCL1_CXCR2.35	NK_TCD4_CXCL1_CXCR2	1.48167	0.012181	0.0414211	chemotaxis
CXCL5_CXCR2.35	NK_TCD4_CXCL5_CXCR2	1.5103	0.0129655	0.0435684	chemotaxis
CXCL2_CXCR2.35	NK_TCD4_CXCL2_CXCR2	1.67738	0.0011523	0.00634281	chemotaxis
CX3CL1_CX3CR1.21	NK_TCD4_CX3CL1_CX3CR1	1.86525	9.77e-05	0.000857086	chemotaxis
CCL22_CCR4.39	TCD8_TCD4_CCL22_CCR4	1.54104	0.0294254	0.0838379	chemotaxis
CCL16_CCR1.57	TCD8_TCD4_CCL16_CCR1	1.39417	0.0341611	0.093839	chemotaxis
CCL13_CCR1.57	TCD8_TCD4_CCL13_CCR1	1.94292	1.21e-05	0.000162119	chemotaxis
CCL13_CCR3.38	TCD8_TCD4_CCL13_CCR3	1.59949	0.00419913	0.0175294	chemotaxis
CXCL2_CXCR2.36	TCD8_TCD4_CXCL2_CXCR2	1.6749	0.00134695	0.00707811	chemotaxis
CCL13_CCR1.58	Endo_TCD4_CCL13_CCR1	2.16378	1.84e-07	8.39e-06	chemotaxis
CCL13_CCR3.39	Endo_TCD4_CCL13_CCR3	2.05901	9.15e-06	0.00013478	chemotaxis
CCL13_CCR2.41	Endo_TCD4_CCL13_CCR2	2.10216	0.00012889	0.00104674	chemotaxis
CCL24_CCR3.39	Endo_TCD4_CCL24_CCR3	1.72916	0.000961665	0.00544013	chemotaxis
CXCL1_CXCR1.37	Endo_TCD4_CXCL1_CXCR1	1.88519	7.23e-05	0.000672297	chemotaxis
CXCL5_CXCR1.37	Endo_TCD4_CXCL5_CXCR1	1.67698	0.00202777	0.00991455	chemotaxis
CXCL1_CXCR2.37	Endo_TCD4_CXCL1_CXCR2	1.57291	0.00383278	0.0163858	chemotaxis
CXCL5_CXCR2.37	Endo_TCD4_CXCL5_CXCR2	1.56829	0.00650123	0.0248904	chemotaxis
CX3CL1_CX3CR1.23	Endo_TCD4_CX3CL1_CX3CR1	1.91064	4.32e-05	0.000438143	chemotaxis
CCL23_CCR1.59	Eos_TCD4_CCL23_CCR1	1.80623	0.000235455	0.00170714	chemotaxis
CCL13_CCR1.59	Eos_TCD4_CCL13_CCR1	1.68376	0.000629316	0.00384403	chemotaxis
CCL13_CCR3.40	Eos_TCD4_CCL13_CCR3	1.47142	0.0201273	0.0624048	chemotaxis
CXCL1_CXCR1.38	Eos_TCD4_CXCL1_CXCR1	1.88519	7.23e-05	0.000672297	chemotaxis
CXCL1_CXCR2.38	Eos_TCD4_CXCL1_CXCR2	1.57291	0.00383278	0.0163858	chemotaxis
CXCL2_CXCR2.38	Eos_TCD4_CXCL2_CXCR2	1.54595	0.00655462	0.0250278	chemotaxis
CXCL3_CXCR2.38	Eos_TCD4_CXCL3_CXCR2	1.479	0.015456	0.0502255	chemotaxis
CX3CL1_CX3CR1.24	Eos_TCD4_CX3CL1_CX3CR1	1.97006	2.41e-05	0.000280194	chemotaxis
CCL11_CCR3.41	CAF_TCD4_CCL11_CCR3	1.51039	0.0145652	0.0479321	chemotaxis
CXCL6_CXCR1.39	CAF_TCD4_CXCL6_CXCR1	1.55001	0.00639654	0.0246215	chemotaxis
CCL22_CCR4.43	Neu_TCD4_CCL22_CCR4	1.72252	0.0201794	0.0625212	chemotaxis
CCL28_CCR10.30	Neu_TCD4_CCL28_CCR10	1.45262	0.0200239	0.0622192	chemotaxis
CXCL6_CXCR1.40	Neu_TCD4_CXCL6_CXCR1	1.58032	0.00470828	0.0191291	chemotaxis
CCL23_CCR1.62	Treg_TCD4_CCL23_CCR1	1.85745	8.74e-05	0.000787382	chemotaxis
CCL13_CCR1.62	Treg_TCD4_CCL13_CCR1	1.69674	0.000498341	0.003118	chemotaxis
CXCL1_CXCR1.41	Treg_TCD4_CXCL1_CXCR1	1.90797	6.2e-05	0.000598685	chemotaxis
CXCL5_CXCR1.41	Treg_TCD4_CXCL5_CXCR1	1.67698	0.00202777	0.00991455	chemotaxis
CXCL1_CXCR2.41	Treg_TCD4_CXCL1_CXCR2	1.61043	0.00233196	0.0111317	chemotaxis
CXCL5_CXCR2.41	Treg_TCD4_CXCL5_CXCR2	1.58638	0.00515852	0.0206149	chemotaxis
CXCL2_CXCR2.41	Treg_TCD4_CXCL2_CXCR2	1.66446	0.00143946	0.00749988	chemotaxis
CXCL3_CXCR2.41	Treg_TCD4_CXCL3_CXCR2	1.40203	0.0360908	0.0982585	chemotaxis
CX3CL1_CX3CR1.27	Treg_TCD4_CX3CL1_CX3CR1	1.9663	2.07e-05	0.000245168	chemotaxis
CCL4_CCR5.63	TCD8_NK_CCL4_CCR5	1.71787	0.0111138	0.0382311	chemotaxis
CCL22_CCR4.45	TCD8_NK_CCL22_CCR4	1.5497	0.0284089	0.0816471	chemotaxis
CCL13_CCR3.44	TCD8_NK_CCL13_CCR3	1.53702	0.00780015	0.0284656	chemotaxis
CCL20_CCR6.24	TCD8_NK_CCL20_CCR6	1.73603	0.000922367	0.00525247	chemotaxis
CXCL2_CXCR2.42	TCD8_NK_CXCL2_CXCR2	1.61568	0.00293192	0.0133179	chemotaxis
CCL13_CCR1.64	Endo_NK_CCL13_CCR1	2.38203	9.62e-06	0.00013638	chemotaxis
CCL13_CCR3.45	Endo_NK_CCL13_CCR3	1.93318	3.7e-05	0.000386063	chemotaxis
CCL13_CCR2.47	Endo_NK_CCL13_CCR2	2.23576	3.7e-05	0.000386063	chemotaxis
CCL24_CCR3.45	Endo_NK_CCL24_CCR3	1.62557	0.00275935	0.0127638	chemotaxis
CCL20_CCR6.25	Endo_NK_CCL20_CCR6	1.66565	0.00188616	0.00938265	chemotaxis
CXCL1_CXCR1.43	Endo_NK_CXCL1_CXCR1	2.14771	3.44e-06	6.58e-05	chemotaxis
CXCL1_CXCR2.43	Endo_NK_CXCL1_CXCR2	1.58959	0.00303584	0.013674	chemotaxis
CXCL5_CXCR2.43	Endo_NK_CXCL5_CXCR2	1.50188	0.0135865	0.045197	chemotaxis
CXCL1_CXCR1.44	Eos_NK_CXCL1_CXCR1	2.26793	6.8e-07	2.03e-05	chemotaxis
CXCL1_CXCR2.44	Eos_NK_CXCL1_CXCR2	1.58959	0.00303584	0.013674	chemotaxis
CXCL2_CXCR2.44	Eos_NK_CXCL2_CXCR2	1.45585	0.0196624	0.0612737	chemotaxis
CX3CL1_CX3CR1.30	Eos_NK_CX3CL1_CX3CR1	1.48867	0.0163846	0.052523	chemotaxis
CCL11_CCR3.47	CAF_NK_CCL11_CCR3	1.5503	0.00815552	0.0295862	chemotaxis
CCL20_CCR6.27	CAF_NK_CCL20_CCR6	1.65995	0.0019528	0.00961376	chemotaxis
CXCL6_CXCR1.45	CAF_NK_CXCL6_CXCR1	1.75492	0.000607901	0.00372915	chemotaxis
CCL22_CCR4.49	Neu_NK_CCL22_CCR4	1.7418	0.0189739	0.0597358	chemotaxis
CXCL6_CXCR1.46	Neu_NK_CXCL6_CXCR1	1.93793	6.06e-05	0.000588774	chemotaxis
CCL20_CCR6.29	Treg_NK_CCL20_CCR6	1.6715	0.00182039	0.00910834	chemotaxis
CXCL1_CXCR1.47	Treg_NK_CXCL1_CXCR1	1.98402	2.63e-05	0.00029572	chemotaxis
CXCL1_CXCR2.47	Treg_NK_CXCL1_CXCR2	1.61043	0.00233196	0.0111317	chemotaxis
CXCL5_CXCR2.47	Treg_NK_CXCL5_CXCR2	1.51921	0.0109698	0.0379896	chemotaxis
CXCL2_CXCR2.47	Treg_NK_CXCL2_CXCR2	1.55001	0.00639654	0.0246215	chemotaxis
CX3CL1_CX3CR1.33	Treg_NK_CX3CL1_CX3CR1	1.48867	0.0163846	0.052523	chemotaxis
CCL16_CCR1.69	Endo_TCD8_CCL16_CCR1	1.51991	0.0138427	0.0458004	chemotaxis
CCL13_CCR1.69	Endo_TCD8_CCL13_CCR1	2.12329	2.57e-07	1.08e-05	chemotaxis
CCL13_CCR3.50	Endo_TCD8_CCL13_CCR3	1.942	2.06e-05	0.000244644	chemotaxis
CCL13_CCR2.52	Endo_TCD8_CCL13_CCR2	2.32319	1.59e-05	0.000202473	chemotaxis
CCL24_CCR3.50	Endo_TCD8_CCL24_CCR3	1.6903	0.000919828	0.00525247	chemotaxis
CXCL1_CXCR1.48	Endo_TCD8_CXCL1_CXCR1	1.87798	7.59e-05	0.000700005	chemotaxis
CXCL5_CXCR1.48	Endo_TCD8_CXCL5_CXCR1	1.65139	0.00270783	0.0125662	chemotaxis
CXCL1_CXCR2.48	Endo_TCD8_CXCL1_CXCR2	1.51345	0.00799334	0.0290716	chemotaxis
CXCL5_CXCR2.48	Endo_TCD8_CXCL5_CXCR2	1.50188	0.0135865	0.045197	chemotaxis
CXCL12_CXCR4.44	Endo_TCD8_CXCL12_CXCR4	1.45812	0.0241146	0.0714605	chemotaxis
CX3CL1_CX3CR1.34	Endo_TCD8_CX3CL1_CX3CR1	2.06724	4.89e-06	8.52e-05	chemotaxis
CCL16_CCR1.70	Eos_TCD8_CCL16_CCR1	1.39417	0.0341611	0.093839	chemotaxis
CCL23_CCR1.70	Eos_TCD8_CCL23_CCR1	1.9411	3.51e-05	0.000369355	chemotaxis
CCL13_CCR1.70	Eos_TCD8_CCL13_CCR1	1.74416	0.000228747	0.00166249	chemotaxis
CXCL1_CXCR1.49	Eos_TCD8_CXCL1_CXCR1	1.87798	7.59e-05	0.000700005	chemotaxis
CXCL1_CXCR2.49	Eos_TCD8_CXCL1_CXCR2	1.51345	0.00799334	0.0290716	chemotaxis
CXCL2_CXCR2.49	Eos_TCD8_CXCL2_CXCR2	1.49557	0.0125576	0.0422992	chemotaxis
CXCL3_CXCR2.49	Eos_TCD8_CXCL3_CXCR2	1.40486	0.035545	0.0972271	chemotaxis
CX3CL1_CX3CR1.35	Eos_TCD8_CX3CL1_CX3CR1	1.95848	2.19e-05	0.000256077	chemotaxis
CCL16_CCR1.71	CAF_TCD8_CCL16_CCR1	1.43479	0.0221693	0.0669923	chemotaxis
CXCL6_CXCR1.50	CAF_TCD8_CXCL6_CXCR1	1.56714	0.0050987	0.0203948	chemotaxis
CCL22_CCR4.54	Neu_TCD8_CCL22_CCR4	1.68786	0.026256	0.0765369	chemotaxis
CCL28_CCR10.35	Neu_TCD8_CCL28_CCR10	1.46232	0.0170085	0.0542247	chemotaxis
CXCL6_CXCR1.51	Neu_TCD8_CXCL6_CXCR1	1.59794	0.00372382	0.0160459	chemotaxis
CCL23_CCR1.73	Treg_TCD8_CCL23_CCR1	1.96361	1.77e-05	0.000216889	chemotaxis
CCL13_CCR1.73	Treg_TCD8_CCL13_CCR1	1.74002	0.000235782	0.00170714	chemotaxis
CCL13_CCR3.54	Treg_TCD8_CCL13_CCR3	1.40934	0.0313891	0.0883035	chemotaxis
CXCL1_CXCR1.52	Treg_TCD8_CXCL1_CXCR1	1.90018	6.53e-05	0.000615568	chemotaxis
CXCL5_CXCR1.52	Treg_TCD8_CXCL5_CXCR1	1.65139	0.00270783	0.0125662	chemotaxis
CXCL1_CXCR2.52	Treg_TCD8_CXCL1_CXCR2	1.53288	0.00629796	0.0243954	chemotaxis
CXCL5_CXCR2.52	Treg_TCD8_CXCL5_CXCR2	1.51921	0.0109698	0.0379896	chemotaxis
CXCL2_CXCR2.52	Treg_TCD8_CXCL2_CXCR2	1.61092	0.00301933	0.0136715	chemotaxis
CX3CL1_CX3CR1.38	Treg_TCD8_CX3CL1_CX3CR1	2.10122	2.62e-06	5.34e-05	chemotaxis
CXCL1_CXCR1.53	Eos_Endo_CXCL1_CXCR1	1.93815	3e-05	0.000326294	chemotaxis
CXCL1_CXCR2.53	Eos_Endo_CXCL1_CXCR2	1.91561	2.49e-05	0.000287443	chemotaxis
CXCL2_CXCR2.53	Eos_Endo_CXCL2_CXCR2	1.79978	0.000210004	0.00156336	chemotaxis
CXCL3_CXCR2.53	Eos_Endo_CXCL3_CXCR2	1.80603	0.000201326	0.00150399	chemotaxis
CXCL6_CXCR1.54	CAF_Endo_CXCL6_CXCR1	1.60628	0.00310745	0.0138944	chemotaxis
CXCL6_CXCR2.54	CAF_Endo_CXCL6_CXCR2	1.54845	0.0044862	0.0184296	chemotaxis
CXCL10_CXCR3.55	CAF_Endo_CXCL10_CXCR3	1.41099	0.0208753	0.0643518	chemotaxis
CXCL13_CXCR3.55	CAF_Endo_CXCL13_CXCR3	1.62271	0.0011138	0.00616255	chemotaxis
CXCL6_CXCR1.55	Neu_Endo_CXCL6_CXCR1	1.65667	0.00173604	0.00871677	chemotaxis
CXCL6_CXCR2.55	Neu_Endo_CXCL6_CXCR2	1.57724	0.00290135	0.0132264	chemotaxis
CXCL13_CXCR3.56	Neu_Endo_CXCL13_CXCR3	1.67716	0.000498822	0.003118	chemotaxis
CXCL1_CXCR1.56	Treg_Endo_CXCL1_CXCR1	1.96177	2.55e-05	0.000293348	chemotaxis
CXCL5_CXCR1.56	Treg_Endo_CXCL5_CXCR1	1.71622	0.00120488	0.00656486	chemotaxis
CXCL6_CXCR1.56	Treg_Endo_CXCL6_CXCR1	1.46577	0.032301	0.0900625	chemotaxis
CXCL1_CXCR2.56	Treg_Endo_CXCL1_CXCR2	1.94147	1.74e-05	0.000214884	chemotaxis
CXCL5_CXCR2.56	Treg_Endo_CXCL5_CXCR2	1.87493	0.000108227	0.000917152	chemotaxis
CXCL2_CXCR2.56	Treg_Endo_CXCL2_CXCR2	1.97433	1.96e-05	0.000235901	chemotaxis
CXCL3_CXCR2.56	Treg_Endo_CXCL3_CXCR2	1.73197	0.00052267	0.00325757	chemotaxis
CCL11_CCR3.55	CAF_Eos_CCL11_CCR3	1.61786	0.00491613	0.0197938	chemotaxis
CCL4_CCR5.75	Neu_Eos_CCL4_CCR5	1.71287	0.0331113	0.0919568	chemotaxis
CCL13_CCR3.57	Treg_Eos_CCL13_CCR3	1.45428	0.0246094	0.0725757	chemotaxis
CXCL6_CXCR1.57	Neu_CAF_CXCL6_CXCR1	1.54116	0.00761225	0.0278986	chemotaxis
CXCL13_CXCR3.58	Neu_CAF_CXCL13_CXCR3	1.70038	0.000364975	0.00238569	chemotaxis
CCL23_CCR1.78	Treg_CAF_CCL23_CCR1	1.68526	0.000950773	0.00539275	chemotaxis
CCL13_CCR1.78	Treg_CAF_CCL13_CCR1	1.63539	0.00116217	0.00637773	chemotaxis
CXCL1_CXCR1.58	Treg_CAF_CXCL1_CXCR1	1.86525	9.77e-05	0.000857086	chemotaxis
CXCL5_CXCR1.58	Treg_CAF_CXCL5_CXCR1	1.53707	0.00992285	0.0347624	chemotaxis
CXCL1_CXCR2.58	Treg_CAF_CXCL1_CXCR2	1.54595	0.00655462	0.0250278	chemotaxis
CXCL5_CXCR2.58	Treg_CAF_CXCL5_CXCR2	1.4924	0.0179965	0.0569686	chemotaxis
CXCL1_CXCR1.59	Treg_Neu_CXCL1_CXCR1	1.90797	6.2e-05	0.000598685	chemotaxis
CXCL5_CXCR1.59	Treg_Neu_CXCL5_CXCR1	1.67698	0.00202777	0.00991455	chemotaxis
CXCL1_CXCR2.59	Treg_Neu_CXCL1_CXCR2	1.57323	0.00813635	0.0295416	chemotaxis
CD200_CD200R1.3	Bcell_Malignant_CD200_CD200R1	1.90387	0.000210981	0.0015652	checkpoint/inhibitory
ICAM2_ITGAL.ITGB2	Bcell_TCD4_ICAM2_ITGAL;ITGB2	1.62557	0.00275935	0.0127638	cell-adhesion/LTEM
ICAM2_ITGAL.ITGB2.2	Bcell_TCD8_ICAM2_ITGAL;ITGB2	1.45295	0.0222522	0.0671955	cell-adhesion/LTEM
ICAM2_ITGAL.ITGB2.3	Bcell_Eos_ICAM2_ITGAL;ITGB2	1.64371	0.00215766	0.0104899	cell-adhesion/LTEM
ICAM2_ITGAL.ITGB2.4	Bcell_Neu_ICAM2_ITGAL;ITGB2	1.48625	0.0148326	0.0485885	cell-adhesion/LTEM
ICAM2_ITGAM.ITGB2.2	Bcell_Neu_ICAM2_ITGAM;ITGB2	1.69654	0.0015667	0.00804554	cell-adhesion/LTEM
ICAM2_ITGAL.ITGB2.5	Bcell_Treg_ICAM2_ITGAL;ITGB2	1.60756	0.00351287	0.0153863	cell-adhesion/LTEM
ICAM2_ITGAL.ITGB2.18	Endo_Eos_ICAM2_ITGAL;ITGB2	1.81996	0.000215164	0.00158926	cell-adhesion/LTEM
JAM2_ITGA4.ITGB1	Endo_Eos_JAM2_ITGA4;ITGB1	1.7006	0.000559395	0.00344639	cell-adhesion/LTEM
VCAM1_ITGA4.ITGB1	Endo_Eos_VCAM1_ITGA4;ITGB1	2.5455	1.75e-06	3.98e-05	cell-adhesion/LTEM
ICAM2_ITGAL.ITGB2.19	Endo_Neu_ICAM2_ITGAL;ITGB2	1.68589	0.00125676	0.00676162	cell-adhesion/LTEM
JAM2_ITGA4.ITGB1.1	Endo_Neu_JAM2_ITGA4;ITGB1	1.57724	0.00290135	0.0132264	cell-adhesion/LTEM
VCAM1_ITGA4.ITGB1.1	Endo_Neu_VCAM1_ITGA4;ITGB1	1.89824	0.00204159	0.00997076	cell-adhesion/LTEM
ICAM2_ITGAM.ITGB2.11	Endo_Neu_ICAM2_ITGAM;ITGB2	1.84838	0.000406645	0.00262604	cell-adhesion/LTEM
ICAM2_ITGAL.ITGB2.20	Endo_Treg_ICAM2_ITGAL;ITGB2	1.74177	0.000660355	0.0039938	cell-adhesion/LTEM
ICAM2_ITGAL.ITGB2.21	Bcell_Mac_ICAM2_ITGAL;ITGB2	1.43985	0.026579	0.0773731	cell-adhesion/LTEM
ICAM2_ITGAM.ITGB2.12	Bcell_Mac_ICAM2_ITGAM;ITGB2	1.56714	0.0050987	0.0203948	cell-adhesion/LTEM
ICAM2_ITGAL.ITGB2.25	Endo_Mac_ICAM2_ITGAL;ITGB2	1.56728	0.00577073	0.0227017	cell-adhesion/LTEM
JAM2_ITGA4.ITGB1.3	Endo_Mac_JAM2_ITGA4;ITGB1	1.46076	0.0330751	0.0919158	cell-adhesion/LTEM
ICAM2_ITGAM.ITGB2.16	Endo_Mac_ICAM2_ITGAM;ITGB2	1.76192	0.000368604	0.00240209	cell-adhesion/LTEM
JAM2_ITGA4.ITGB1.4	Endo_Bcell_JAM2_ITGA4;ITGB1	1.56446	0.00357539	0.0155648	cell-adhesion/LTEM
VCAM1_ITGA4.ITGB1.4	Endo_Bcell_VCAM1_ITGA4;ITGB1	1.99085	0.00032246	0.00215711	cell-adhesion/LTEM
ICAM2_ITGAL.ITGB2.34	Endo_TCD4_ICAM2_ITGAL;ITGB2	1.73544	0.00068734	0.00411636	cell-adhesion/LTEM
JAM2_ITGA4.ITGB1.5	Endo_TCD4_JAM2_ITGA4;ITGB1	1.56761	0.00309445	0.0138942	cell-adhesion/LTEM
VCAM1_ITGA4.ITGB1.5	Endo_TCD4_VCAM1_ITGA4;ITGB1	2.31049	2.61e-05	0.00029572	cell-adhesion/LTEM
ICAM2_ITGAL.ITGB2.37	Endo_NK_ICAM2_ITGAL;ITGB2	1.63071	0.00267427	0.0125182	cell-adhesion/LTEM
JAM2_ITGA4.ITGB1.6	Endo_NK_JAM2_ITGA4;ITGB1	1.6902	0.001877	0.00935444	cell-adhesion/LTEM
ICAM2_ITGAM.ITGB2.19	Endo_NK_ICAM2_ITGAM;ITGB2	1.54116	0.00761225	0.0278986	cell-adhesion/LTEM
ICAM2_ITGAL.ITGB2.39	Endo_TCD8_ICAM2_ITGAL;ITGB2	1.57659	0.00546266	0.0216487	cell-adhesion/LTEM
CD48_CD244	Mac_NK_CD48_CD244	1.55353	0.00267083	0.0125164	activating/co-stimulatory
ICOSLG_CD28.5	Mac_TCD8_ICOSLG_CD28	1.48843	0.0130884	0.0438461	activating/co-stimulatory
TNFSF14_TNFRSF14	Bcell_TCD4_TNFSF14_TNFRSF14	1.52377	0.0120391	0.0410036	activating/co-stimulatory
CD70_CD27.5	Bcell_NK_CD70_CD27	1.80716	0.0154988	0.0503096	activating/co-stimulatory
TNFSF14_TNFRSF14.2	Bcell_TCD8_TNFSF14_TNFRSF14	1.43128	0.0343072	0.0941198	activating/co-stimulatory
TNFSF14_TNFRSF14.3	TCD4_NK_TNFSF14_TNFRSF14	1.49196	0.012823	0.0431255	activating/co-stimulatory
CD70_CD27.7	TCD4_NK_CD70_CD27	1.89966	0.00989096	0.0347624	activating/co-stimulatory
TNFSF14_TNFRSF14.4	TCD4_TCD8_TNFSF14_TNFRSF14	1.61905	0.00427522	0.0177524	activating/co-stimulatory
TNFSF14_TNFRSF14.6	TCD4_Bcell_TNFSF14_TNFRSF14	1.58102	0.0068659	0.026077	activating/co-stimulatory
ALCAM_CD6.3	CAF_Bcell_ALCAM_CD6	1.9618	0.000151729	0.00119378	activating/co-stimulatory
ALCAM_CD6.5	CAF_TCD4_ALCAM_CD6	1.62426	0.00620923	0.0241389	activating/co-stimulatory
CD48_CD244.4	Eos_NK_CD48_CD244	1.50509	0.00750916	0.0276014	activating/co-stimulatory
ALCAM_CD6.6	CAF_TCD8_ALCAM_CD6	1.57633	0.0103254	0.0360843	activating/co-stimulatory
